# Supplementary material for: How Moving Backgrounds Influence Interception
Source: PLoS One. 2015 Mar 13;10(3):e0119903. doi: 10.1371/journal.pone.0119903 (PMC4358934; doi:10.1371/journal.pone.0119903)
Supplement: S1 File — Measures are in cm/s, cm and ms. (TXT) [file pone.0119903.s001.txt]

subject	small_target_is	target_velocity	background_motion	pursuit	vertical_position_cm	timing
1	static	fast	down	3.676	-0.535	18.9
1	static	fast	none	4.308	0.022	32.3
1	static	fast	up	1.962	0.493	29.55
1	static	slow	down	11.841	-0.424	-55.25
1	static	slow	none	5.721	-0.04	-32.564
1	static	slow	up	6.641	0.387	-47.9
1	moving	fast	down	39.282	-0.446	27.7
1	moving	fast	none	38.314	-0.223	31.4
1	moving	fast	up	40.161	0.04	13
1	moving	slow	down	20.801	-0.618	-33.2
1	moving	slow	none	20.730	-0.349	-9.15
1	moving	slow	up	15.420	0.142	-37
2	static	fast	down	-4.747	-0.685	17.5
2	static	fast	none	-7.197	-0.32	9.7
2	static	fast	up	-5.783	0.027	6.103
2	static	slow	down	0.805	-0.663	-11.5
2	static	slow	none	-2.594	-0.126	-9.75
2	static	slow	up	-0.742	0.093	1.75
2	moving	fast	down	12.986	-0.941	7.3
2	moving	fast	none	24.847	-0.156	15.949
2	moving	fast	up	32.945	-0.108	14.25
2	moving	slow	down	0.297	-0.731	-6.35
2	moving	slow	none	8.144	-0.17	-0.95
2	moving	slow	up	-3.422	0.246	-0.579
3	static	fast	down	-5.705	-0.386	5.35
3	static	fast	none	-5.228	-0.103	14.75
3	static	fast	up	-4.743	0.029	11.8
3	static	slow	down	1.502	-0.266	-31.6
3	static	slow	none	1.423	0.041	-11.9
3	static	slow	up	2.223	0.262	-10.75
3	moving	fast	down	49.400	-0.203	20.15
3	moving	fast	none	48.222	-0.037	18.95
3	moving	fast	up	51.907	-0.01	17.6
3	moving	slow	down	40.382	-0.168	6
3	moving	slow	none	40.141	0.051	10.1
3	moving	slow	up	37.980	0.004	7.45
4	static	fast	down	-0.263	-1.173	-2.85
4	static	fast	none	-0.652	-0.434	4.8
4	static	fast	up	-0.181	-0.044	-3.8
4	static	slow	down	1.217	-1.203	-29.05
4	static	slow	none	1.773	-0.624	-41.85
4	static	slow	up	-0.361	-0.123	-48.718
4	moving	fast	down	49.705	-0.934	12.769
4	moving	fast	none	47.193	-0.436	13.35
4	moving	fast	up	44.811	-0.062	10.85
4	moving	slow	down	33.893	-1.018	-13
4	moving	slow	none	30.308	-0.352	-10.7
4	moving	slow	up	31.858	0.337	-10.6
5	static	fast	down	2.577	-0.885	25.85
5	static	fast	none	2.597	-0.445	19.59
5	static	fast	up	2.188	-0.564	26.1
5	static	slow	down	1.945	-0.921	17.4
5	static	slow	none	2.228	-0.627	1.5
5	static	slow	up	2.282	-0.52	-2.7
5	moving	fast	down	27.564	-0.418	29.9
5	moving	fast	none	29.907	-0.125	31.7
5	moving	fast	up	33.640	-0.247	26.25
5	moving	slow	down	23.528	-0.532	41.9
5	moving	slow	none	22.551	-0.53	38.8
5	moving	slow	up	22.170	-0.368	46.35
6	static	fast	down	-5.040	-0.073	49.25
6	static	fast	none	-2.508	-0.01	44.9
6	static	fast	up	-1.705	0.078	49.25
6	static	slow	down	3.250	-0.13	14.9
6	static	slow	none	3.630	0.186	7.75
6	static	slow	up	4.125	0.429	17.35
6	moving	fast	down	37.703	-0.211	43.45
6	moving	fast	none	32.807	0.077	36.85
6	moving	fast	up	33.966	0.127	36.359
6	moving	slow	down	57.386	-0.633	-11.7
6	moving	slow	none	55.866	0.179	-10.6
6	moving	slow	up	37.955	0.602	7.65
7	static	fast	down	-1.573	-0.412	2.15
7	static	fast	none	-1.809	-0.268	-4.85
7	static	fast	up	-1.735	-0.084	-8.45
7	static	slow	down	1.372	-0.501	-19.5
7	static	slow	none	1.538	-0.066	-25.35
7	static	slow	up	2.086	0.24	-16.05
7	moving	fast	down	43.848	-0.648	15.9
7	moving	fast	none	43.878	-0.254	19.75
7	moving	fast	up	52.343	-0.23	13.9
7	moving	slow	down	18.745	-0.473	6.75
7	moving	slow	none	12.761	-0.225	12.15
7	moving	slow	up	13.610	0.062	3.75
8	static	fast	down	7.611	-0.071	33.1
8	static	fast	none	1.277	-0.265	20.9
8	static	fast	up	-0.201	-0.286	33
8	static	slow	down	-2.784	-0.415	14.9
8	static	slow	none	-3.946	-0.243	4.1
8	static	slow	up	0.104	0.266	1.45
8	moving	fast	down	51.585	-0.055	-1.7
8	moving	fast	none	52.213	-0.014	7.45
8	moving	fast	up	41.868	0.057	-1.05
8	moving	slow	down	52.411	-0.223	-4.2
8	moving	slow	none	53.120	-0.176	9.45
8	moving	slow	up	56.517	0.144	-0.75
9	static	fast	down	-1.895	-0.471	20.6
9	static	fast	none	1.098	-0.427	21.436
9	static	fast	up	-1.777	-0.276	23.75
9	static	slow	down	-0.002	-0.6	22.25
9	static	slow	none	0.111	-0.316	28
9	static	slow	up	0.539	-0.106	19.75
9	moving	fast	down	38.370	-0.269	16
9	moving	fast	none	26.080	-0.213	12.3
9	moving	fast	up	31.957	0.02	9.6
9	moving	slow	down	26.415	-0.412	5.487
9	moving	slow	none	22.928	-0.088	2.95
9	moving	slow	up	27.257	0.126	2
10	static	fast	down	9.736	-0.561	1.5
10	static	fast	none	9.369	-0.191	6.1
10	static	fast	up	4.196	-0.214	3.7
10	static	slow	down	-0.580	-0.345	10.95
10	static	slow	none	1.556	-0.232	1
10	static	slow	up	1.449	0.024	6
10	moving	fast	down	16.445	-0.538	14.55
10	moving	fast	none	24.322	-0.051	11.55
10	moving	fast	up	18.777	0.28	7.05
10	moving	slow	down	16.719	-0.4	-0.769
10	moving	slow	none	16.885	0.055	-16.15
10	moving	slow	up	16.924	0.652	-10.85
