# Supplementary material for: How Moving Backgrounds Influence Interception
Source: PLoS One. 2015 Mar 13;10(3):e0119903. doi: 10.1371/journal.pone.0119903 (PMC4358934; doi:10.1371/journal.pone.0119903)
Supplement: S2 File — Measures are in cm and ms. (TXT) [file pone.0119903.s002.txt]

subject	small_target_is	target_velocity	background_motion	horizontal_position_cm	interception_cm	timing
1	static	fast	down	0.321	2.366	49.459
1	static	fast	none	0.427	2.648	53.674
1	static	fast	up	0.395	2.748	50.842
1	static	slow	down	0.362	3.226	81.326
1	static	slow	none	0.413	2.989	70.544
1	static	slow	up	0.356	3.794	94.448
1	moving	fast	down	0.684	2.013	44.559
1	moving	fast	none	0.504	1.69	35.469
1	moving	fast	up	0.636	2.058	46.568
1	moving	slow	down	0.462	2.864	73.661
1	moving	slow	none	0.391	2.939	75.656
1	moving	slow	up	0.461	2.698	66.809
2	static	fast	down	0.287	1.955	40.4
2	static	fast	none	0.296	1.38	27.002
2	static	fast	up	0.214	1.992	39.463
2	static	slow	down	0.296	1.886	46.19
2	static	slow	none	0.205	1.231	30.79
2	static	slow	up	0.27	1.376	34.241
2	moving	fast	down	0.357	1.783	37.458
2	moving	fast	none	0.418	1.898	40.267
2	moving	fast	up	0.604	1.917	39.802
2	moving	slow	down	0.329	1.79	45.266
2	moving	slow	none	0.394	1.153	32.094
2	moving	slow	up	0.31	1.645	42.202
3	static	fast	down	0.341	1.544	28.083
3	static	fast	none	0.274	0.979	20.217
3	static	fast	up	0.365	0.926	19.768
3	static	slow	down	0.294	1.627	42.767
3	static	slow	none	0.253	1.47	37.754
3	static	slow	up	0.435	1.458	35.448
3	moving	fast	down	0.708	0.95	23.767
3	moving	fast	none	0.672	0.794	22.685
3	moving	fast	up	0.682	0.772	21.597
3	moving	slow	down	0.795	0.718	24.589
3	moving	slow	none	0.772	0.56	25.624
3	moving	slow	up	0.776	0.643	20.601
4	static	fast	down	0.474	2.507	50.501
4	static	fast	none	0.388	1.645	33.926
4	static	fast	up	0.361	1.671	34.417
4	static	slow	down	0.495	2.99	74.67
4	static	slow	none	0.317	2.333	57.239
4	static	slow	up	0.361	2.359	62.271
4	moving	fast	down	0.619	1.36	30.787
4	moving	fast	none	0.626	0.915	22.853
4	moving	fast	up	0.583	0.986	21.734
4	moving	slow	down	0.593	0.998	30.156
4	moving	slow	none	0.557	0.712	26.58
4	moving	slow	up	0.676	0.927	28.997
5	static	fast	down	0.37	2.009	40.668
5	static	fast	none	0.346	1.751	35.878
5	static	fast	up	0.385	1.742	34.325
5	static	slow	down	0.397	1.94	48.722
5	static	slow	none	0.37	1.748	42.336
5	static	slow	up	0.396	2.279	53.184
5	moving	fast	down	0.71	1.385	29.377
5	moving	fast	none	0.854	1.184	27.668
5	moving	fast	up	0.684	1.165	27.872
5	moving	slow	down	0.751	1.032	28.295
5	moving	slow	none	0.807	1.133	26.72
5	moving	slow	up	0.729	1.135	26.302
6	static	fast	down	0.385	1.837	40.683
6	static	fast	none	0.306	1.444	31.648
6	static	fast	up	0.326	1.513	33.662
6	static	slow	down	0.371	1.737	47.288
6	static	slow	none	0.323	1.293	35.424
6	static	slow	up	0.359	1.201	33.303
6	moving	fast	down	1.139	1.91	51.823
6	moving	fast	none	1.144	1.28	40.065
6	moving	fast	up	1.109	1.198	37.138
6	moving	slow	down	1.395	1.273	53.144
6	moving	slow	none	1.754	0.781	56.484
6	moving	slow	up	1.199	0.997	47.402
7	static	fast	down	0.217	1.485	28.738
7	static	fast	none	0.204	1.022	20.454
7	static	fast	up	0.248	0.916	18.008
7	static	slow	down	0.184	1.264	30.922
7	static	slow	none	0.187	0.822	19.557
7	static	slow	up	0.22	0.528	14.721
7	moving	fast	down	0.435	1.558	29.387
7	moving	fast	none	0.357	1.235	23.766
7	moving	fast	up	0.37	1.238	25.1
7	moving	slow	down	0.214	1.204	29.451
7	moving	slow	none	0.259	1.367	35.764
7	moving	slow	up	0.248	1.155	28.776
8	static	fast	down	0.432	1.258	25.857
8	static	fast	none	0.373	1.196	22.961
8	static	fast	up	0.542	1.528	32.153
8	static	slow	down	0.494	1.391	37.113
8	static	slow	none	0.475	1.092	31.01
8	static	slow	up	0.519	0.898	30.45
8	moving	fast	down	0.623	0.681	18.759
8	moving	fast	none	0.87	0.669	24.47
8	moving	fast	up	0.39	0.597	15.29
8	moving	slow	down	0.635	0.853	30.538
8	moving	slow	none	0.733	0.495	22.334
8	moving	slow	up	0.616	0.552	21.103
9	static	fast	down	0.263	1.523	29.974
9	static	fast	none	0.318	1.351	29.036
9	static	fast	up	0.202	0.944	18.359
9	static	slow	down	0.229	1.337	33.797
9	static	slow	none	0.184	1.122	26.446
9	static	slow	up	0.239	1.095	28.935
9	moving	fast	down	0.356	1.174	25.62
9	moving	fast	none	0.566	0.761	19.751
9	moving	fast	up	0.445	0.939	21.195
9	moving	slow	down	0.489	0.938	21.894
9	moving	slow	none	0.309	0.714	18.612
9	moving	slow	up	0.314	0.789	20.268
10	static	fast	down	0.359	2.299	46.125
10	static	fast	none	0.333	1.646	32.106
10	static	fast	up	0.442	1.912	35.999
10	static	slow	down	0.317	2.211	53.537
10	static	slow	none	0.274	2.536	61.636
10	static	slow	up	0.393	1.875	48.888
10	moving	fast	down	0.609	1.753	38.1
10	moving	fast	none	0.746	1.576	37.439
10	moving	fast	up	0.549	1.324	28.726
10	moving	slow	down	0.602	1.891	50.852
10	moving	slow	none	0.492	1.688	44.597
10	moving	slow	up	0.629	1.723	46.748
