# Supplementary material for: How Moving Backgrounds Influence Interception
Source: PLoS One. 2015 Mar 13;10(3):e0119903. doi: 10.1371/journal.pone.0119903 (PMC4358934; doi:10.1371/journal.pone.0119903)
Supplement: S3 File — Measures are in cm and ms. (TXT) [file pone.0119903.s003.txt]

subject	small_target_is	target_velocity	background_motion	horizontal_position_cm	timing
1	static	fast	left	0.017	21
1	static	fast	none	0.072	24.25
1	static	fast	right	0.142	34.8
1	static	slow	left	-0.166	-9.65
1	static	slow	none	0.061	-11.15
1	static	slow	right	0.317	-7.55
1	moving	fast	left	0.079	2.9
1	moving	fast	none	0.2	6.1
1	moving	fast	right	0.67	9.95
1	moving	slow	left	-0.281	-19.4
1	moving	slow	none	0.107	-14.85
1	moving	slow	right	0.703	-12.65
2	static	fast	left	-0.175	10.75
2	static	fast	none	0.039	9.65
2	static	fast	right	0.443	16.25
2	static	slow	left	-0.346	-3.3
2	static	slow	none	-0.157	-4.4
2	static	slow	right	0.257	-2.9
2	moving	fast	left	-0.064	18.35
2	moving	fast	none	0.123	23.35
2	moving	fast	right	0.235	26
2	moving	slow	left	-0.532	0.2
2	moving	slow	none	-0.034	3.45
2	moving	slow	right	0.075	8.35
3	static	fast	left	0.253	14.85
3	static	fast	none	0.201	19.05
3	static	fast	right	0.253	16.85
3	static	slow	left	0.051	-13.9
3	static	slow	none	0.103	-6.2
3	static	slow	right	0.345	-2.15
3	moving	fast	left	0.105	4.5
3	moving	fast	none	-0.117	4.2
3	moving	fast	right	0.125	12.1
3	moving	slow	left	-0.58	-11.9
3	moving	slow	none	-0.437	-8.8
3	moving	slow	right	-0.261	-1.75
4	static	fast	left	-0.043	9.25
4	static	fast	none	-0.036	18.05
4	static	fast	right	0.193	18.308
4	static	slow	left	-0.143	-14.55
4	static	slow	none	-0.133	-13.75
4	static	slow	right	0.033	-7.897
4	moving	fast	left	-0.329	7.55
4	moving	fast	none	-0.254	9.75
4	moving	fast	right	0.038	12.1
4	moving	slow	left	-0.377	-20.4
4	moving	slow	none	-0.251	-12.4
4	moving	slow	right	0.016	-11.55
5	static	fast	left	-0.136	12.667
5	static	fast	none	0.063	10.6
5	static	fast	right	0.283	15.9
5	static	slow	left	-0.454	-18.4
5	static	slow	none	-0.008	-17.128
5	static	slow	right	0.315	-16.2
5	moving	fast	left	-0.105	3.9
5	moving	fast	none	0.027	4.9
5	moving	fast	right	0.149	11.25
5	moving	slow	left	-0.385	-13.5
5	moving	slow	none	-0.077	-7.65
5	moving	slow	right	0.121	-4.6
6	static	fast	left	0.026	5.65
6	static	fast	none	0.006	11.8
6	static	fast	right	0.238	21.45
6	static	slow	left	-0.443	-15
6	static	slow	none	-0.015	-11.55
6	static	slow	right	0.339	-5.65
6	moving	fast	left	-0.105	17.75
6	moving	fast	none	0.216	17.4
6	moving	fast	right	0.345	27.5
6	moving	slow	left	-0.403	-12.45
6	moving	slow	none	0.117	-3.15
6	moving	slow	right	0.498	5.1
7	static	fast	left	0.171	10.4
7	static	fast	none	0.318	18.6
7	static	fast	right	0.319	18.25
7	static	slow	left	-0.117	12.15
7	static	slow	none	0.155	-1.55
7	static	slow	right	0.268	14.45
7	moving	fast	left	0.056	5.05
7	moving	fast	none	0.106	20.65
7	moving	fast	right	0.342	20.35
7	moving	slow	left	0.175	4.1
7	moving	slow	none	0.145	12.35
7	moving	slow	right	0.39	10.7
8	static	fast	left	0.011	-22.65
8	static	fast	none	0.183	-31.35
8	static	fast	right	0.685	-21.6
8	static	slow	left	-0.071	-29.8
8	static	slow	none	0.246	-25.3
8	static	slow	right	0.705	-27.45
8	moving	fast	left	-0.223	-8.35
8	moving	fast	none	-0.152	-5.4
8	moving	fast	right	0.302	-9.95
8	moving	slow	left	-0.315	-19.4
8	moving	slow	none	-0.022	-14.75
8	moving	slow	right	0.339	-12.3
9	static	fast	left	0.104	13.7
9	static	fast	none	0.168	16.3
9	static	fast	right	0.161	20.1
9	static	slow	left	-0.395	-16.6
9	static	slow	none	0.12	-4.55
9	static	slow	right	0.027	8.8
9	moving	fast	left	-0.155	-6.5
9	moving	fast	none	-0.024	-1.5
9	moving	fast	right	0.068	-0.6
9	moving	slow	left	-0.183	-10.1
9	moving	slow	none	-0.494	-12.41
9	moving	slow	right	-0.216	-6.3
10	static	fast	left	0.252	44.25
10	static	fast	none	0.133	30
10	static	fast	right	0.343	20.75
10	static	slow	left	-0.171	-13.95
10	static	slow	none	0.186	-19.1
10	static	slow	right	0.31	-12.4
10	moving	fast	left	-0.104	9.35
10	moving	fast	none	0.134	15.25
10	moving	fast	right	0.275	10.5
10	moving	slow	left	-0.594	-17.25
10	moving	slow	none	-0.372	-19.5
10	moving	slow	right	-0.004	-11.85
