# Supplementary material for: How Moving Backgrounds Influence Interception
Source: PLoS One. 2015 Mar 13;10(3):e0119903. doi: 10.1371/journal.pone.0119903 (PMC4358934; doi:10.1371/journal.pone.0119903)
Supplement: S4 File — Measures are in cm and ms. (TXT) [file pone.0119903.s004.txt]

subject	small_target_is	target_velocity	background_motion	horizontal_position_cm	interception_cm	timing
1	static	fast	left	0.36	1.226	23.967
1	static	fast	none	0.303	1.598	33.75
1	static	fast	right	0.29	1.703	32.957
1	static	slow	left	0.465	1.23	33.609
1	static	slow	none	0.245	1.469	36.9
1	static	slow	right	0.363	1.775	38.214
1	moving	fast	left	0.309	2.004	38.938
1	moving	fast	none	0.416	1.238	25.211
1	moving	fast	right	0.633	2.304	39.954
1	moving	slow	left	0.532	1.039	29.104
1	moving	slow	none	0.3	1.276	29.846
1	moving	slow	right	0.559	1.905	39.157
2	static	fast	left	0.373	1.276	24.522
2	static	fast	none	0.486	1.03	20.346
2	static	fast	right	0.479	1.618	27.929
2	static	slow	left	0.576	0.958	19.28
2	static	slow	none	0.41	1.072	25.311
2	static	slow	right	0.383	1.336	30.13
2	moving	fast	left	0.603	0.959	23.143
2	moving	fast	none	0.524	1.149	23.738
2	moving	fast	right	0.418	1.068	18.149
2	moving	slow	left	0.568	0.868	23.999
2	moving	slow	none	0.478	0.894	23.418
2	moving	slow	right	0.482	1.201	29.996
3	static	fast	left	0.451	1.316	23.511
3	static	fast	none	0.363	1.332	23.987
3	static	fast	right	0.448	1.611	32.124
3	static	slow	left	0.511	1.232	33.704
3	static	slow	none	0.292	1.537	36.229
3	static	slow	right	0.478	1.266	25.03
3	moving	fast	left	0.511	0.576	14.441
3	moving	fast	none	0.461	0.716	15.335
3	moving	fast	right	0.457	0.596	13.63
3	moving	slow	left	0.656	0.538	20.923
3	moving	slow	none	0.673	0.645	24.461
3	moving	slow	right	0.584	0.614	23.593
4	static	fast	left	0.461	1.362	28.554
4	static	fast	none	0.308	1.321	26.213
4	static	fast	right	0.435	1.926	34.247
4	static	slow	left	0.336	0.66	20.664
4	static	slow	none	0.2	1.079	25.722
4	static	slow	right	0.331	1.252	26.315
4	moving	fast	left	0.384	1.104	21.417
4	moving	fast	none	0.207	1.304	26.956
4	moving	fast	right	0.355	2.055	37.003
4	moving	slow	left	0.345	1.091	29.142
4	moving	slow	none	0.168	1.22	30.326
4	moving	slow	right	0.363	1.79	38.767
5	static	fast	left	0.354	0.962	22.092
5	static	fast	none	0.303	0.893	18.478
5	static	fast	right	0.373	1.552	29.614
5	static	slow	left	0.356	0.791	23.209
5	static	slow	none	0.313	1.118	30.731
5	static	slow	right	0.276	0.989	22.807
5	moving	fast	left	0.424	0.786	19.401
5	moving	fast	none	0.425	0.497	14.24
5	moving	fast	right	0.531	1.111	25.146
5	moving	slow	left	0.413	0.83	21.889
5	moving	slow	none	0.338	0.794	20.213
5	moving	slow	right	0.392	1.002	25.275
6	static	fast	left	0.323	1.027	21.156
6	static	fast	none	0.563	1.456	30.97
6	static	fast	right	0.455	1.657	34.751
6	static	slow	left	0.495	1.239	27.989
6	static	slow	none	0.216	1.648	41.98
6	static	slow	right	0.597	1.735	35.176
6	moving	fast	left	0.301	1.122	24.315
6	moving	fast	none	0.36	1.375	27.572
6	moving	fast	right	0.388	1.396	26.229
6	moving	slow	left	0.435	1.109	31.37
6	moving	slow	none	0.215	1.184	30.502
6	moving	slow	right	0.438	1.644	37.186
7	static	fast	left	0.504	0.93	20.145
7	static	fast	none	0.441	1.154	21.209
7	static	fast	right	0.34	1.336	24.969
7	static	slow	left	0.422	1.302	33.411
7	static	slow	none	0.407	1.08	26.136
7	static	slow	right	0.459	1.907	46.345
7	moving	fast	left	0.727	1.788	30.871
7	moving	fast	none	0.549	1.522	27.793
7	moving	fast	right	0.507	2.137	40.934
7	moving	slow	left	0.594	1.281	29.36
7	moving	slow	none	0.442	1.304	30.026
7	moving	slow	right	0.48	1.18	30.54
8	static	fast	left	0.506	1.15	26.733
8	static	fast	none	0.246	1.829	36.882
8	static	fast	right	0.422	1.832	33.856
8	static	slow	left	0.295	1.054	27.967
8	static	slow	none	0.23	1.114	28.526
8	static	slow	right	0.397	1.532	35.581
8	moving	fast	left	0.386	0.998	23.237
8	moving	fast	none	0.379	1.28	29.316
8	moving	fast	right	0.319	1.353	23.873
8	moving	slow	left	0.308	0.871	24.638
8	moving	slow	none	0.276	0.729	19.721
8	moving	slow	right	0.29	1.21	28.052
9	static	fast	left	0.551	1.155	25.673
9	static	fast	none	0.44	1.333	27.45
9	static	fast	right	0.514	1.356	27.575
9	static	slow	left	0.673	0.713	22.65
9	static	slow	none	0.438	0.914	21.321
9	static	slow	right	0.484	1.354	33.117
9	moving	fast	left	0.566	0.623	15.065
9	moving	fast	none	0.61	0.562	14.675
9	moving	fast	right	0.603	0.515	15.982
9	moving	slow	left	0.734	0.517	15.388
9	moving	slow	none	0.547	0.423	16.923
9	moving	slow	right	0.741	0.762	27.823
10	static	fast	left	0.51	2.113	41.668
10	static	fast	none	0.387	1.801	34.264
10	static	fast	right	0.432	2.386	43.614
10	static	slow	left	0.659	1.488	42.611
10	static	slow	none	0.394	2.567	66.304
10	static	slow	right	0.461	2.572	64.027
10	moving	fast	left	0.584	0.86	21.29
10	moving	fast	none	0.434	0.926	19.379
10	moving	fast	right	0.52	1.233	27.132
10	moving	slow	left	0.619	0.896	26.708
10	moving	slow	none	0.487	0.792	22.547
10	moving	slow	right	0.481	1.068	24.748
