# Supplementary material for: How Moving Backgrounds Influence Interception
Source: PLoS One. 2015 Mar 13;10(3):e0119903. doi: 10.1371/journal.pone.0119903 (PMC4358934; doi:10.1371/journal.pone.0119903)
Supplement: S5 File — Measure is in cm. The values for coordinates xy (each: 1–7) indicate which square moved (1) and which did not (0). (TXT) [file pone.0119903.s005.txt]

subject	trial	small_target_is	background_motion	vertical_position_of_tap	11	12	13	14	15	16	17	21	22	23	24	25	26	27	31	32	33	34	35	36	37	41	42	43	44	45	46	47	51	52	53	54	55	56	57	61	62	63	64	65	66	67	71	72	73
1	1	moving	down	1.12	1	0	1	0	0	0	0	1	0	1	0	0	1	0	0	0	0	1	0	1	0	0	0	1	0	1	0	0	0	0	1	0	0	0	0	0	0	0	0	0	0	1	0	0	0
1	2	moving	up	0.4	0	0	0	0	1	1	0	0	0	0	0	0	0	0	1	0	0	0	0	0	0	0	1	0	0	0	0	0	0	0	0	0	0	0	0	0	0	1	0	0	0	0	0	0	0
1	3	moving	down	-1.01	0	0	0	0	0	0	0	1	0	0	0	0	0	0	0	0	0	0	0	0	0	0	0	0	0	0	0	0	1	0	0	0	0	0	0	0	0	0	0	1	0	0	0	0	1
1	4	moving	down	-0.68	1	0	0	1	0	0	0	0	1	0	0	0	0	0	0	0	0	0	0	0	0	0	0	0	0	1	1	0	0	0	1	1	0	1	1	0	1	0	0	0	0	0	0	0	0
1	5	moving	down	0.83	0	0	0	0	0	1	0	0	0	1	0	0	0	1	0	0	0	1	0	1	0	0	0	0	0	0	0	0	0	0	0	0	0	0	0	0	0	0	0	0	0	0	0	1	0
1	6	moving	up	1.05	0	0	0	0	0	0	1	1	0	0	0	0	0	0	0	1	0	0	0	0	0	1	0	0	0	0	0	1	0	0	0	0	0	1	0	0	0	0	0	0	0	0	0	0	0
1	7	moving	down	-0.33	1	0	0	1	0	0	0	0	0	0	1	0	1	0	1	0	0	0	0	0	0	0	1	0	0	0	0	0	0	1	0	0	0	1	1	1	0	0	1	0	0	1	0	0	0
1	8	moving	down	-0.18	1	0	1	1	0	0	1	0	0	0	1	1	0	0	1	1	1	0	1	0	1	0	1	0	0	0	1	1	1	1	1	0	1	0	0	1	0	1	0	1	1	1	1	0	0
1	9	moving	down	-0.97	0	1	0	0	1	1	0	0	0	0	0	0	1	0	0	0	1	0	0	1	0	0	0	1	0	0	0	0	0	1	0	0	1	0	1	0	0	0	0	0	0	0	0	0	0
1	10	moving	up	1.07	1	1	1	0	1	0	0	1	1	0	0	0	0	1	0	0	1	1	1	0	0	0	1	0	1	0	1	1	1	1	1	0	1	1	0	1	1	1	0	0	0	0	0	0	0
1	11	moving	down	-0.96	1	1	0	0	1	1	0	1	1	1	1	0	1	1	0	0	0	0	0	0	0	1	1	1	0	0	0	1	0	0	0	1	0	1	1	1	1	1	0	1	1	0	0	1	0
1	12	moving	up	1.7	0	0	0	0	0	0	1	0	0	0	0	0	0	0	0	0	0	0	0	0	1	0	0	0	0	1	1	0	0	0	1	1	0	0	0	0	0	0	0	0	0	0	0	0	0
1	13	moving	down	0.92	1	1	1	0	1	0	1	0	1	0	1	0	0	1	0	1	1	1	0	1	0	0	1	1	0	1	1	0	1	0	1	0	1	1	0	1	0	0	0	0	0	0	0	1	0
1	14	moving	down	1.53	0	0	0	0	0	0	0	0	0	0	0	0	1	0	1	0	0	0	0	0	0	1	1	0	0	1	0	0	0	0	0	1	0	0	0	0	0	0	0	0	0	0	0	0	0
1	15	moving	down	-0.17	1	0	0	0	1	1	0	1	1	1	0	1	1	0	0	1	1	0	1	1	0	1	0	0	1	0	1	1	0	0	0	0	0	1	1	1	0	1	0	0	0	1	0	0	1
1	16	moving	down	-0.46	0	0	0	0	1	0	0	1	0	1	0	1	0	0	0	1	0	0	0	0	0	0	1	1	0	1	1	0	0	0	0	0	0	0	0	0	0	1	1	0	0	0	0	0	0
1	17	moving	up	0.55	0	0	0	1	0	1	0	0	0	0	1	1	1	0	1	1	1	0	1	0	1	0	0	1	1	1	0	1	1	1	0	0	1	1	1	1	0	0	1	1	0	0	1	0	0
1	18	moving	down	-1.14	0	0	0	0	1	0	1	1	0	0	0	0	0	0	0	0	0	1	0	0	0	0	0	1	1	1	0	0	0	0	0	0	1	0	0	0	0	0	0	0	1	0	0	1	1
1	19	moving	up	0.38	0	0	1	0	0	0	0	0	0	0	0	0	0	0	0	0	0	1	0	0	0	1	0	0	0	0	0	0	1	0	0	1	0	0	0	0	0	0	0	0	0	0	0	1	0
1	20	moving	down	0.17	0	0	0	0	0	0	0	0	0	0	1	1	0	0	0	0	0	0	0	0	0	0	0	0	0	0	0	0	0	0	1	0	0	0	0	0	0	0	0	0	1	0	1	0	0
1	21	moving	up	-0.59	0	0	0	0	0	1	0	0	0	0	0	0	0	0	0	0	0	0	1	0	0	0	0	0	0	0	0	0	1	0	0	0	0	0	0	1	0	0	0	0	0	0	0	1	0
1	22	moving	up	0.71	0	0	0	0	0	0	0	0	0	0	0	0	0	1	0	0	1	0	0	1	0	0	0	0	0	0	1	0	0	1	0	0	0	0	0	0	0	0	0	0	0	0	0	0	0
1	23	moving	down	-0.75	0	0	0	0	0	0	0	0	0	1	0	0	0	0	0	0	1	0	0	0	0	0	0	0	0	1	0	0	1	0	0	0	0	0	0	0	0	0	0	1	0	0	0	0	1
1	24	moving	up	-0.63	0	0	1	0	0	1	0	0	0	1	1	0	1	0	1	1	0	1	0	0	0	0	0	0	1	1	1	0	1	1	1	0	0	1	1	1	0	0	0	0	1	0	1	1	1
1	25	moving	up	0.08	0	1	0	1	0	0	0	0	0	0	0	1	0	0	0	0	0	0	0	0	0	1	0	0	0	0	0	0	0	0	0	0	0	0	0	0	0	1	0	0	0	1	0	0	0
1	26	moving	up	0.39	1	1	0	1	1	1	0	1	0	0	0	1	1	0	1	1	0	0	0	0	0	1	0	1	1	0	1	0	0	1	1	0	0	1	0	0	0	0	1	1	1	1	0	0	1
1	27	moving	down	-0.26	0	0	0	0	1	1	1	0	1	0	1	0	1	1	1	0	0	1	1	0	1	0	0	1	0	0	0	0	1	1	0	0	0	0	1	1	0	1	0	1	1	1	1	1	0
1	28	moving	down	-0.05	0	0	0	0	0	0	1	0	0	1	0	0	0	0	0	0	0	1	1	1	0	0	1	0	1	0	0	0	0	1	1	0	0	0	0	0	0	0	0	0	0	1	0	1	1
1	29	moving	up	1.06	1	1	1	1	0	1	0	1	1	0	0	0	0	0	0	0	1	1	1	0	1	0	0	0	0	0	0	1	0	0	0	1	0	0	1	1	1	1	1	1	1	1	0	0	1
1	30	moving	up	-0.61	0	1	1	0	0	0	1	0	1	0	0	0	0	0	0	0	0	0	0	1	1	1	0	0	0	1	1	1	0	0	1	0	0	0	0	0	0	0	0	0	0	0	0	0	0
1	31	moving	down	-0.37	0	1	0	1	0	1	1	1	1	0	1	1	0	1	1	0	1	0	1	0	0	1	0	1	0	1	1	1	0	0	0	0	1	1	1	0	0	0	0	0	1	1	0	0	0
1	32	moving	up	0.05	0	0	1	0	0	0	0	1	0	0	0	0	0	0	0	0	1	1	0	0	0	0	0	0	1	0	0	0	1	0	0	1	0	0	0	1	1	0	0	0	0	1	0	0	0
1	33	moving	down	1.08	1	0	0	0	0	0	0	0	0	0	1	0	0	0	0	0	0	0	0	0	0	0	0	1	0	1	0	0	0	0	0	0	0	0	0	0	1	0	0	0	0	0	0	0	0
1	34	moving	up	-0.31	0	0	1	0	0	1	1	0	0	0	0	0	0	0	0	0	0	0	1	0	0	1	1	1	0	0	0	1	1	0	0	0	0	0	0	0	0	0	0	0	1	0	0	0	1
1	35	moving	up	0.42	0	0	0	1	0	0	0	0	1	1	0	0	1	1	1	1	0	1	0	1	1	1	1	1	1	1	0	1	0	0	1	1	1	1	0	0	0	0	0	1	1	0	1	0	0
1	36	moving	up	-1.07	0	0	0	0	0	0	0	0	0	0	0	0	0	0	0	0	1	0	0	1	1	0	0	0	0	0	0	0	0	0	0	0	0	1	0	1	0	0	0	0	0	0	0	0	0
1	37	moving	up	-0.19	0	1	0	0	1	0	0	1	1	1	1	1	1	0	0	0	1	0	0	0	1	1	0	1	1	0	1	1	0	0	1	1	0	0	1	1	0	1	0	0	0	0	0	1	1
1	38	moving	up	-0.04	0	0	0	0	1	0	1	0	1	1	0	1	1	0	0	0	0	1	0	1	1	0	0	0	0	0	1	1	1	1	1	1	0	1	0	0	0	1	1	0	0	1	1	1	0
1	39	moving	up	-0.52	0	0	0	0	0	0	1	0	0	0	1	0	0	0	0	0	1	1	0	1	1	0	0	0	0	0	1	0	0	0	1	1	0	0	1	0	0	0	0	0	1	1	0	0	0
1	40	moving	up	0.4	1	0	0	0	1	0	0	0	0	1	1	1	0	1	0	1	0	1	0	1	1	0	1	0	0	1	0	0	1	1	1	1	0	0	0	0	1	1	0	0	1	1	1	1	1
1	41	moving	up	-0.87	0	0	0	0	0	0	0	0	0	0	0	0	0	0	0	0	0	0	0	0	0	0	0	0	0	0	0	1	0	1	1	0	0	0	0	0	0	1	0	1	0	0	1	0	0
1	42	moving	up	-0.17	0	0	0	1	1	1	1	1	0	0	1	0	1	0	1	0	0	0	0	0	0	1	0	1	0	1	1	1	0	1	1	1	1	1	0	0	1	1	0	0	1	1	0	0	0
1	43	moving	down	-0.75	1	0	0	0	0	0	0	1	0	0	1	1	1	0	1	0	1	1	0	1	0	1	1	0	1	0	1	1	1	0	0	1	0	0	1	1	0	0	0	0	1	0	1	1	1
1	44	moving	down	-0.22	0	0	1	1	0	0	1	0	0	0	0	1	0	1	0	0	1	1	0	1	0	1	1	1	0	1	0	0	1	0	0	0	0	0	1	1	0	0	1	1	0	1	1	0	1
1	45	moving	up	-0.1	0	0	1	0	1	0	0	0	0	0	0	1	1	0	0	1	0	1	1	1	1	1	0	0	1	0	1	0	0	0	0	1	0	1	1	0	1	1	0	1	1	1	1	1	0
1	46	moving	down	-0.42	1	0	1	1	0	0	0	0	0	0	0	0	1	1	0	0	0	0	0	0	0	0	0	0	1	0	0	1	0	0	0	0	1	0	0	1	0	0	0	1	0	1	0	0	0
1	47	moving	down	-0.14	1	1	0	0	0	0	0	0	0	0	1	1	0	0	0	0	1	0	1	0	0	1	0	0	1	1	0	0	1	0	0	0	0	1	0	0	0	0	0	0	0	0	0	0	0
1	48	moving	down	0.72	0	0	0	0	1	1	1	1	1	0	0	0	1	0	1	0	1	1	0	0	1	0	1	1	0	0	0	1	0	0	0	1	1	1	0	1	1	1	0	1	0	0	0	0	1
1	49	moving	up	0.26	0	0	0	1	0	0	0	0	0	0	0	1	1	0	1	0	1	0	0	1	0	0	0	1	0	1	0	0	0	0	0	0	0	0	0	0	0	1	0	0	0	0	0	0	1
1	50	moving	down	-0.82	1	0	0	0	0	0	0	0	1	1	0	0	0	0	0	0	0	0	0	0	0	0	0	0	0	0	0	0	0	0	0	0	0	0	0	0	1	0	0	0	0	1	0	0	0
1	51	moving	up	0.05	0	1	0	0	0	0	0	0	0	0	0	0	0	0	0	0	0	0	0	1	0	0	0	0	1	0	0	0	0	0	0	0	1	0	0	0	0	1	0	0	1	0	0	0	0
1	52	moving	up	0.02	0	1	0	0	0	0	0	0	0	0	1	1	1	1	0	0	1	0	1	0	0	1	0	1	0	0	0	0	0	0	0	0	0	0	0	0	0	0	1	0	0	0	0	0	1
1	53	moving	up	-0.11	0	0	0	0	1	0	0	0	0	0	0	0	0	0	0	0	0	0	0	0	1	0	0	1	0	1	0	0	0	1	0	0	0	0	1	0	0	0	0	0	0	0	0	0	0
1	54	moving	down	-0.99	0	0	0	0	0	1	1	0	0	1	0	0	0	0	0	0	0	0	0	0	1	0	0	0	0	1	0	0	0	1	1	1	1	0	0	0	0	0	0	0	0	1	0	0	0
1	55	moving	down	0.4	1	0	1	1	0	0	0	1	1	1	1	0	1	0	0	1	1	1	1	0	1	0	0	1	1	0	0	0	0	0	0	0	1	0	1	1	1	0	1	0	0	0	1	0	0
1	56	moving	up	0.08	0	1	0	0	0	0	0	0	0	0	1	1	0	0	0	0	0	0	0	0	0	0	0	0	1	1	0	0	0	0	1	0	0	0	1	0	1	0	0	0	0	1	1	0	1
1	57	moving	down	-0.08	0	0	0	1	0	0	1	0	0	0	0	0	0	1	0	1	0	0	0	1	0	0	1	0	0	0	0	0	0	0	0	0	0	0	1	0	0	1	1	0	1	0	1	0	1
1	58	moving	down	-1.34	0	0	0	0	0	1	1	0	0	0	0	0	1	0	0	0	0	1	0	0	0	0	0	0	0	1	0	0	0	0	0	0	0	0	0	0	0	0	0	1	0	0	0	0	0
1	59	moving	down	-1.57	1	1	0	1	0	0	0	0	1	1	1	0	0	1	0	1	0	0	1	1	1	1	1	0	1	0	0	0	0	1	1	1	0	0	1	0	1	0	0	1	1	1	0	0	0
1	60	moving	down	0.11	0	1	0	0	1	0	0	0	0	0	1	1	0	0	0	0	0	0	0	0	0	0	0	0	1	0	0	0	0	0	0	0	0	0	0	0	0	0	0	1	0	0	0	0	0
1	61	moving	down	-0.21	0	0	0	0	0	0	0	1	0	1	1	0	1	0	0	1	0	0	1	0	0	0	0	1	0	0	0	0	0	1	0	0	0	0	0	0	0	0	1	1	0	0	0	0	1
1	62	moving	down	0.09	0	0	0	0	0	0	0	0	1	1	0	0	1	0	0	0	0	1	1	0	0	1	0	1	0	1	0	0	0	0	0	0	0	0	0	1	0	0	0	0	1	0	1	0	0
1	63	moving	down	-0.05	0	0	1	1	0	0	1	0	0	1	0	0	0	1	1	0	0	0	0	0	0	0	0	1	1	0	0	0	0	0	0	0	0	1	0	0	0	1	0	0	0	0	1	0	0
1	64	moving	up	-0.32	0	0	0	1	0	0	0	0	0	1	0	0	0	0	0	0	0	0	1	0	0	0	0	0	0	0	0	0	0	0	0	0	0	0	0	1	0	0	0	0	0	0	0	1	0
1	65	moving	down	0.07	0	0	0	1	0	0	0	0	0	1	0	0	0	1	1	1	1	1	1	0	1	0	0	0	0	0	0	0	0	0	0	0	0	0	1	0	0	1	0	0	0	0	0	0	0
1	66	moving	down	0.02	0	0	0	0	0	0	0	0	0	1	0	0	0	0	0	0	0	0	0	0	0	0	1	0	0	1	0	0	0	0	1	0	0	0	0	0	0	0	1	0	0	0	1	0	0
1	67	moving	up	0.34	1	0	0	1	1	0	1	1	0	0	1	1	1	0	1	0	1	1	0	0	0	1	0	1	1	0	1	0	0	0	1	1	1	0	0	0	0	0	1	0	0	1	1	1	0
1	68	moving	down	-0.85	0	0	0	0	0	0	0	0	0	0	0	0	1	0	0	1	1	0	0	0	0	0	0	0	0	1	0	0	0	0	0	0	0	0	0	1	0	0	0	0	0	1	0	0	0
1	69	moving	up	-0.15	0	0	1	0	0	0	1	0	0	0	0	0	0	0	0	1	0	0	0	0	0	0	0	0	0	0	0	0	0	0	0	0	1	0	0	0	0	0	0	1	0	0	0	0	0
1	70	moving	down	-0.58	0	1	0	0	0	0	0	0	0	0	0	0	1	0	1	0	0	0	0	0	0	1	0	0	1	0	1	1	1	0	0	1	0	0	0	0	0	0	0	0	0	0	1	1	0
1	71	moving	up	1.13	0	1	1	0	0	1	0	0	0	1	1	1	1	0	0	0	0	1	0	1	1	1	1	0	1	1	0	0	1	1	0	0	1	1	0	1	0	1	0	0	1	0	0	1	0
1	72	moving	up	-0.85	0	0	0	0	0	0	0	0	0	0	0	0	0	0	0	0	0	0	0	0	0	0	1	0	0	0	0	1	0	1	1	0	0	0	0	1	0	0	0	0	0	1	0	0	0
1	73	moving	up	-0.94	0	1	0	1	0	0	0	0	0	0	0	0	0	0	0	0	0	0	0	0	0	0	1	0	0	0	0	0	1	0	0	0	0	1	0	0	0	0	1	0	0	0	0	0	0
1	74	moving	up	-0.05	1	1	0	0	0	0	1	0	0	1	1	1	0	0	0	1	0	0	1	1	0	0	0	1	0	1	1	0	1	1	0	1	0	0	1	1	1	0	1	0	0	0	1	0	0
1	75	moving	down	-0.2	1	1	1	1	1	1	1	0	0	0	1	1	1	1	0	1	0	0	1	1	0	0	0	0	0	0	0	0	1	0	1	0	0	0	0	0	1	0	1	1	0	1	1	1	0
1	76	moving	up	-0.54	0	0	0	0	0	0	0	0	0	0	0	1	0	1	0	0	0	0	1	0	0	0	0	0	0	0	0	1	0	0	0	0	0	0	1	0	0	0	0	0	0	0	0	0	0
1	77	moving	up	-1.09	0	1	0	1	0	1	0	0	0	0	0	0	0	0	0	0	0	0	0	1	0	0	0	0	0	0	0	0	0	1	0	0	0	0	0	0	0	0	1	0	0	0	0	0	0
1	78	moving	down	-0.25	0	0	0	0	0	0	0	0	0	0	0	0	0	0	0	0	0	0	0	0	0	0	0	0	0	0	0	0	0	0	0	1	0	1	0	1	0	0	0	0	0	0	0	1	0
1	79	moving	up	0.43	0	1	1	0	0	0	0	1	0	1	1	0	0	0	0	0	1	0	1	1	1	0	1	1	1	0	1	0	1	1	0	1	0	1	0	1	0	0	1	1	0	0	0	1	0
1	80	moving	down	-0.67	1	0	1	1	0	1	0	0	1	1	0	0	1	0	0	1	0	0	0	0	0	0	1	1	0	1	0	0	0	1	1	0	0	0	1	1	0	1	1	1	1	1	1	1	1
1	81	moving	up	-0.11	0	0	0	0	0	0	0	0	0	0	0	0	0	0	0	0	0	0	0	0	0	1	0	0	0	1	0	0	0	0	0	0	0	0	0	1	0	0	0	0	0	0	1	1	0
1	82	moving	up	-0.76	0	0	0	0	0	1	0	0	0	1	0	0	0	0	1	0	0	0	1	0	0	0	0	0	0	0	0	0	0	0	0	0	0	1	1	0	0	0	0	0	0	0	0	0	0
1	83	moving	down	-0.28	0	0	0	0	1	0	0	0	0	0	0	0	0	0	0	0	0	0	0	0	1	0	0	0	0	0	0	0	0	1	0	0	0	0	0	0	0	0	0	0	0	1	0	1	0
1	84	moving	up	0.34	1	0	0	0	0	0	1	0	0	0	1	0	0	0	0	0	0	1	0	0	0	0	0	0	0	0	0	0	0	0	0	0	1	1	0	0	0	0	0	0	0	0	0	0	0
1	85	moving	up	-0.68	0	1	0	0	0	0	1	0	0	0	0	0	0	0	0	0	0	0	0	0	0	0	1	0	0	0	0	1	0	0	0	0	0	0	0	0	0	1	0	0	0	0	0	1	0
1	86	moving	up	-0.38	0	1	1	0	0	0	0	1	0	1	1	0	1	1	0	0	1	0	0	1	1	1	0	1	1	1	0	0	0	0	0	1	1	0	1	1	1	1	0	0	1	0	0	0	1
1	87	moving	down	-0.28	1	0	0	0	0	0	0	0	0	1	0	0	0	1	1	1	1	0	0	1	0	1	0	0	0	0	0	0	0	0	0	0	0	0	1	0	0	1	0	0	0	0	0	0	0
1	88	moving	up	-0.55	0	0	0	1	1	1	1	1	0	1	0	0	0	1	0	1	0	0	0	1	1	1	1	0	0	1	1	1	1	0	0	0	0	0	1	1	1	0	1	1	0	1	1	1	0
1	89	moving	down	-0.19	1	0	0	0	0	0	0	0	1	0	0	0	0	0	1	0	0	0	0	0	0	0	1	0	0	0	0	0	1	0	0	0	0	0	1	0	0	0	0	0	0	0	0	0	0
1	90	moving	down	-0.33	0	1	1	1	1	0	0	0	1	0	1	0	1	0	0	0	1	1	1	1	1	1	1	0	0	0	1	1	1	0	0	0	1	1	0	0	0	1	1	1	0	0	0	0	0
1	91	moving	down	-0.68	0	1	0	0	0	0	0	0	0	0	0	1	0	0	0	0	0	1	0	0	0	1	0	1	0	0	0	1	1	1	0	0	0	0	0	0	0	0	0	0	1	0	0	1	0
1	92	moving	down	-0.66	1	0	0	1	0	0	0	0	0	0	0	0	0	0	0	0	0	1	0	0	0	1	0	0	0	1	0	0	0	1	0	0	0	0	0	1	1	0	0	0	1	0	0	0	1
1	93	moving	up	0.39	0	0	0	0	0	1	0	0	0	0	0	0	0	0	0	0	0	0	1	1	0	0	0	1	0	0	0	0	0	0	1	0	1	1	0	1	1	1	1	0	0	0	0	0	1
1	94	moving	up	0.22	0	0	0	0	0	0	0	0	0	0	0	1	0	1	0	0	0	1	0	0	0	0	0	1	0	0	0	0	0	0	0	0	0	0	0	1	0	0	0	0	0	1	0	0	0
1	95	moving	down	0.12	0	0	0	0	0	0	0	0	0	0	0	0	0	0	1	0	0	0	1	0	0	0	0	0	1	1	0	0	1	0	0	0	0	0	0	0	0	0	0	0	0	0	0	1	0
1	96	moving	up	-0.05	0	1	0	0	1	1	0	0	1	0	0	0	1	1	0	0	0	0	0	0	1	0	0	0	0	1	0	0	0	0	0	0	0	0	0	0	1	0	1	0	0	1	1	0	0
1	97	moving	up	-0.09	1	1	1	0	0	0	0	1	0	1	1	1	0	0	0	0	0	0	0	1	0	1	1	0	1	0	0	0	0	0	1	0	1	1	0	0	1	1	0	1	1	1	1	0	1
1	98	moving	down	-1.33	0	0	0	0	0	1	0	0	1	1	1	0	0	0	0	0	0	0	1	0	0	1	0	1	0	0	0	0	0	0	0	1	1	0	1	0	0	0	0	1	1	0	0	0	0
1	99	moving	down	-0.17	1	0	0	0	0	0	0	0	0	0	0	0	0	0	0	0	0	0	0	1	0	0	0	0	0	1	1	0	0	0	0	1	0	0	0	0	0	0	1	0	0	0	0	0	0
1	100	moving	up	-0.42	0	1	0	0	0	0	0	0	1	1	0	0	0	1	0	0	1	1	0	0	0	0	0	0	0	0	1	0	1	0	0	0	0	1	0	0	0	0	0	0	0	0	1	0	1
1	101	moving	up	0.25	1	0	0	1	0	1	0	0	0	0	0	0	0	0	0	0	0	0	1	0	0	1	0	0	0	0	1	0	0	0	0	0	0	0	0	0	0	0	0	0	0	0	0	0	0
1	102	moving	up	0.24	1	0	1	1	0	0	1	0	0	1	1	0	1	1	1	0	0	0	0	1	0	1	0	0	0	0	1	1	1	0	0	1	1	1	0	1	1	0	1	0	1	0	0	1	1
1	103	moving	up	-0.51	0	0	0	1	1	0	0	0	0	1	0	0	0	0	0	0	0	0	0	0	0	1	0	0	0	0	0	0	0	0	0	0	0	0	0	0	0	1	0	1	0	0	0	0	0
1	104	moving	down	-0.6	1	0	1	0	0	0	0	1	0	0	1	0	0	1	1	1	0	0	0	1	0	1	0	1	0	1	0	1	1	0	0	1	0	1	1	1	1	0	0	0	0	1	1	0	1
1	105	moving	down	-0.52	0	0	0	0	0	1	1	0	1	0	0	0	1	0	0	1	0	1	1	0	1	0	0	0	1	1	1	0	1	1	1	0	0	1	0	0	0	1	1	1	0	1	1	1	1
1	106	moving	up	0.05	0	0	0	0	1	0	1	0	0	0	0	0	0	0	0	1	0	0	0	0	1	0	0	0	0	1	0	0	0	0	1	0	0	0	0	0	0	0	0	0	0	0	0	0	0
1	107	moving	down	-1.5	0	0	0	0	1	0	0	0	0	0	1	1	1	1	0	0	1	0	1	0	1	1	0	0	0	0	1	1	1	0	0	0	1	0	1	1	1	0	0	1	1	1	1	1	0
1	108	moving	down	-0.34	0	0	0	0	0	0	0	0	0	1	0	1	0	0	0	1	0	0	0	0	0	0	0	0	0	0	0	0	0	0	0	0	0	0	0	0	0	0	0	0	0	0	0	1	1
1	109	moving	up	0.1	1	0	0	0	1	0	1	0	0	0	0	0	0	0	0	0	0	0	0	0	0	1	0	0	1	1	0	0	0	0	0	1	1	0	0	1	0	0	0	1	0	1	0	0	0
1	110	moving	down	-0.1	1	1	0	0	1	0	0	0	0	0	0	1	1	0	1	1	0	0	1	0	1	1	1	0	1	0	0	0	0	1	0	0	1	0	1	1	0	1	0	0	0	1	1	1	1
1	111	moving	down	-0.4	0	0	0	0	1	0	0	0	0	0	1	0	0	0	0	0	1	0	1	0	0	0	0	0	0	0	0	1	0	0	0	0	0	0	0	0	0	0	0	0	0	0	0	0	1
1	112	moving	down	-0.89	1	0	1	1	0	0	0	0	1	0	0	1	1	1	0	0	0	0	1	0	0	0	1	1	1	0	0	1	1	0	1	0	1	1	1	0	0	1	1	0	1	0	1	0	1
1	113	moving	up	-0.39	0	0	0	0	1	0	0	0	0	1	0	0	0	0	0	0	1	0	0	0	0	0	0	0	0	0	0	0	0	0	0	0	0	0	0	0	1	0	0	0	0	0	1	0	0
1	114	moving	up	-0.15	0	1	0	1	1	0	0	1	1	0	1	1	0	0	0	0	0	0	1	0	0	1	0	0	1	0	1	0	1	1	0	1	0	1	0	1	0	1	1	1	0	0	1	0	1
1	115	moving	up	0.71	1	0	1	1	0	0	0	1	0	0	1	1	0	1	0	0	0	1	1	0	0	1	0	0	0	0	1	0	1	0	1	0	1	1	0	1	0	0	1	0	1	1	1	1	1
1	116	moving	up	-0.2	0	0	1	1	0	0	0	0	1	0	0	0	0	0	0	0	0	0	0	0	1	0	0	0	0	0	1	0	1	0	0	0	0	0	0	0	0	0	0	0	0	0	0	0	0
1	117	moving	down	-0.82	0	0	0	0	0	0	0	0	0	0	0	0	0	0	0	0	0	1	0	0	1	0	1	0	0	0	0	0	0	0	0	0	0	0	1	0	0	0	0	0	0	0	0	0	0
1	118	moving	down	-0.24	0	1	1	0	1	1	0	1	1	1	1	0	0	0	0	1	0	1	1	1	0	0	1	0	1	0	0	0	1	0	0	0	1	0	1	0	1	1	1	0	1	0	0	0	1
1	119	moving	up	-0.24	0	0	1	1	1	1	0	1	1	0	1	0	1	1	0	0	1	1	1	0	0	0	1	0	0	0	0	1	0	0	1	1	1	0	1	0	0	0	0	0	0	1	0	0	1
1	120	moving	down	0.04	0	0	0	0	0	0	0	0	0	0	0	0	0	0	1	0	0	0	0	0	1	0	0	0	0	0	0	0	1	0	0	1	0	0	0	0	0	0	0	1	0	0	0	0	0
1	121	static	up	-0.19	0	0	0	1	1	1	0	1	1	0	0	0	0	0	0	0	0	1	1	1	0	0	0	1	0	0	0	0	0	0	0	1	0	0	0	0	0	0	0	0	0	0	0	0	1
1	122	static	up	0.31	1	0	0	0	0	0	0	0	1	0	0	0	0	0	0	0	1	0	0	0	0	0	0	0	0	0	0	1	0	0	0	0	0	0	0	0	0	1	0	0	1	0	0	0	0
1	123	static	up	-0.01	1	1	1	1	1	1	0	1	0	0	0	0	1	0	0	0	0	0	0	0	1	0	1	1	1	0	1	0	0	0	1	0	1	1	1	0	0	1	1	1	1	1	0	1	0
1	124	static	up	0.25	0	0	0	0	0	0	0	0	1	0	0	0	0	0	0	0	0	0	0	0	0	0	0	0	0	0	0	0	1	0	1	0	0	0	0	0	0	0	0	0	0	0	1	1	1
1	125	static	up	-0.09	0	0	1	1	0	0	0	0	0	0	0	0	1	0	1	0	0	0	0	1	0	0	0	1	1	0	1	1	1	0	0	0	0	0	0	0	0	0	0	1	1	0	0	0	0
1	126	static	up	-0.22	0	0	0	0	0	0	0	1	0	0	1	0	0	0	0	0	0	0	0	0	0	1	0	0	0	0	0	0	0	0	0	0	0	0	0	1	0	0	0	1	1	0	0	0	0
1	127	static	up	0.11	0	0	0	0	0	0	0	0	0	0	1	0	0	1	0	0	0	0	0	0	0	0	0	0	0	0	0	0	0	0	1	0	0	0	0	0	0	0	0	0	0	0	1	0	1
1	128	static	up	-0.16	0	0	1	0	1	1	0	0	0	1	0	0	0	0	1	0	0	1	1	0	1	1	0	1	1	0	1	0	1	0	1	0	0	1	1	0	1	1	1	0	1	1	0	1	0
1	129	static	down	-0.43	0	0	0	1	0	0	0	0	0	0	0	0	0	1	0	0	0	0	0	1	1	0	0	0	0	0	0	0	0	0	0	0	0	0	0	0	0	0	1	0	0	0	0	1	0
1	130	static	down	-0.44	1	0	1	0	0	0	0	0	0	0	1	1	0	0	0	1	0	0	1	0	0	0	0	0	0	0	0	1	0	1	1	0	0	1	1	1	0	0	0	0	0	0	0	0	0
1	131	static	up	-0.34	0	0	0	0	0	0	0	0	0	0	0	0	0	0	0	0	0	0	0	0	1	1	0	0	0	1	0	1	0	0	0	0	0	0	0	0	1	0	0	0	0	0	0	0	0
1	132	static	up	-0.24	0	0	0	0	0	0	0	0	0	0	0	1	0	0	0	0	0	0	0	0	0	0	1	0	0	0	1	1	0	0	0	0	0	0	0	0	0	1	0	0	0	0	0	0	0
1	133	static	up	0.12	0	1	1	1	0	0	0	0	1	0	0	0	0	0	0	0	0	0	1	1	1	0	0	0	0	1	1	0	0	0	0	0	0	0	0	0	0	0	0	0	0	0	1	1	0
1	134	static	down	0.1	0	0	1	0	1	0	0	0	0	0	0	0	0	0	0	0	0	0	0	0	0	0	0	0	0	0	0	0	0	0	0	0	0	1	0	0	0	0	1	0	0	1	0	0	0
1	135	static	up	-0.33	0	0	0	0	1	0	1	0	0	0	0	0	0	0	0	0	0	1	0	0	1	0	0	0	0	0	0	1	1	0	1	1	0	0	0	0	0	0	1	0	0	0	0	0	1
1	136	static	down	-0.72	0	0	0	1	0	0	0	0	0	0	0	0	0	1	0	0	0	0	0	0	0	1	0	0	0	0	0	0	0	0	0	0	0	1	0	1	0	0	0	0	1	0	0	0	0
1	137	static	down	0.07	0	0	0	0	0	0	0	0	0	0	0	0	0	0	0	0	0	0	0	0	1	0	1	1	0	0	0	0	0	0	0	0	0	0	0	0	0	0	0	0	1	1	0	0	0
1	138	static	up	0.28	0	0	0	0	1	0	0	0	0	1	0	0	0	0	0	0	1	0	0	0	0	0	1	0	0	1	0	0	0	0	0	0	0	0	0	0	0	0	1	0	0	0	0	0	0
1	139	static	up	-0.33	0	0	0	0	0	1	0	0	0	0	0	0	0	0	0	0	0	1	1	0	0	0	0	0	0	0	0	0	1	0	0	0	0	0	0	0	0	1	0	0	0	0	0	0	0
1	140	static	down	0.15	0	0	0	0	0	1	0	1	0	0	0	1	0	0	0	0	0	0	1	1	1	0	0	0	0	0	0	0	0	0	0	0	0	0	0	0	0	0	0	0	0	0	0	0	0
1	141	static	down	-0.53	0	0	0	0	0	0	1	0	0	0	0	1	1	0	0	0	1	0	0	0	1	0	0	1	0	0	0	0	0	0	0	0	0	1	1	0	1	1	0	0	1	1	0	0	0
1	142	static	up	-0.06	0	0	0	0	0	0	0	0	0	0	0	0	1	0	0	0	0	1	0	0	0	0	0	0	0	0	0	0	0	0	0	1	0	0	1	0	1	0	0	0	0	0	1	0	0
1	143	static	down	-0.28	0	0	0	0	0	1	1	0	0	0	0	0	1	1	0	0	0	0	1	0	0	0	0	0	1	0	0	1	0	0	0	1	0	0	0	0	1	0	0	1	0	0	0	0	1
1	144	static	up	0.15	0	0	0	0	1	0	0	0	0	1	0	0	0	0	1	0	0	0	0	0	0	1	0	0	0	1	0	0	0	0	0	0	0	0	0	0	0	0	0	1	0	0	0	0	0
1	145	static	up	-0.25	0	1	0	1	0	1	0	0	0	0	0	1	1	0	1	0	0	0	1	1	1	0	0	1	0	0	0	0	0	0	0	0	0	0	1	1	0	0	0	0	0	0	0	0	0
1	146	static	down	0.06	1	0	0	0	0	0	0	0	1	0	0	0	0	0	1	1	0	0	0	0	0	0	1	1	0	0	0	0	0	0	0	0	0	0	0	1	0	1	1	0	0	0	1	0	0
1	147	static	up	-0.21	1	0	0	0	0	0	0	0	1	0	0	0	0	1	0	0	0	0	1	0	1	0	0	0	0	0	0	0	0	0	0	0	0	0	0	0	0	0	0	0	0	0	0	0	1
1	148	static	down	-1.23	1	0	1	1	0	0	0	1	1	1	1	0	0	0	1	0	0	0	0	0	0	0	1	0	1	1	0	0	1	0	1	1	1	1	0	0	1	1	1	0	1	0	0	1	1
1	149	static	up	0.12	0	0	1	0	0	0	0	0	1	0	0	0	0	1	0	0	0	1	0	0	1	0	1	0	0	0	0	1	0	1	0	0	0	1	0	0	0	1	0	0	0	1	0	0	0
1	150	static	up	0.85	0	0	0	0	1	1	0	1	1	1	0	1	0	0	1	1	0	1	0	0	1	0	0	1	0	1	1	0	1	0	1	1	1	0	0	0	0	1	1	0	0	0	1	1	0
1	151	static	down	-0.1	1	0	0	0	0	0	0	0	0	0	0	0	0	1	0	0	1	0	0	1	1	1	0	0	0	0	0	1	0	0	0	0	1	0	1	1	0	1	0	0	0	0	0	0	0
1	152	static	down	-0.65	0	1	0	1	0	1	0	0	1	0	0	0	0	1	1	0	0	1	1	1	0	0	1	1	0	0	1	0	0	0	1	1	1	0	0	1	0	1	1	0	1	1	1	0	0
1	153	static	up	0.43	0	0	1	0	0	0	0	0	0	0	0	0	1	1	1	0	0	0	0	0	0	0	0	1	0	0	0	0	0	0	1	1	1	0	0	1	1	0	1	0	0	0	0	0	1
1	154	static	up	0.03	0	1	1	0	0	1	1	0	0	1	0	0	0	1	0	0	1	0	1	1	0	0	0	1	0	1	0	1	1	1	1	0	1	0	1	0	1	0	0	1	1	1	1	0	0
1	155	static	up	-0.08	1	0	0	1	0	0	1	0	0	1	0	1	0	0	1	0	0	0	0	0	1	0	1	1	0	0	0	1	0	0	0	0	0	0	0	0	1	0	0	0	0	0	0	1	0
1	156	static	up	-0.17	0	0	0	0	0	0	0	0	0	0	0	0	0	0	0	1	0	0	0	1	0	0	0	0	1	0	0	0	0	1	1	0	0	0	0	0	0	0	0	0	0	0	0	0	1
1	157	static	down	-0.59	0	0	1	0	0	0	0	1	0	0	0	0	0	0	0	0	0	0	0	0	0	0	0	0	0	0	0	1	0	0	1	0	0	0	0	0	0	0	0	0	0	0	0	0	1
1	158	static	up	0.21	0	0	0	0	1	0	0	1	1	0	0	1	0	1	0	1	0	1	0	1	0	1	0	1	1	0	0	1	1	0	1	1	1	1	1	1	0	0	1	0	1	0	0	1	1
1	159	static	up	0.54	0	0	0	0	0	0	1	1	0	0	0	0	0	1	0	0	0	0	0	0	0	0	0	0	0	0	0	0	0	0	0	0	1	0	0	0	0	0	0	0	0	0	0	0	0
1	160	static	up	-0.06	0	0	0	0	1	0	0	0	0	0	0	0	0	1	0	0	0	0	1	0	0	0	1	0	1	1	1	0	0	0	0	0	0	0	0	0	0	0	1	1	0	0	0	0	1
1	161	static	down	-0.55	1	1	0	0	1	0	0	0	0	0	1	1	0	0	0	0	0	0	1	0	0	0	1	0	0	0	0	0	0	0	0	1	0	1	1	0	0	0	0	0	1	0	0	0	0
1	162	static	down	-0.04	1	1	1	0	1	0	0	0	1	1	0	1	0	0	1	1	0	0	1	0	1	0	1	1	1	0	0	1	1	1	1	0	1	0	0	1	1	0	0	0	0	1	0	1	1
1	163	static	up	0.29	0	0	0	0	0	0	0	1	0	0	0	0	0	1	0	0	1	0	0	0	0	0	0	0	0	0	1	0	0	1	0	0	0	0	0	0	0	0	0	0	0	0	0	0	0
1	164	static	up	-0.18	0	1	0	0	0	0	0	0	0	1	0	1	0	0	0	1	0	1	0	1	1	0	0	0	0	1	0	0	0	0	0	0	0	0	1	1	0	0	0	1	0	0	0	0	0
1	165	static	up	0.28	0	0	0	0	1	1	1	0	1	0	1	0	1	0	1	0	0	1	0	0	1	0	1	0	1	0	0	0	0	1	1	1	0	1	1	1	0	1	0	0	1	0	1	0	1
1	166	static	down	-0.15	0	0	0	1	0	0	0	1	0	1	0	0	0	0	0	0	0	1	1	0	0	1	0	0	1	0	0	1	1	1	0	0	1	0	0	1	0	0	0	0	0	0	0	0	0
1	167	static	down	-0.05	0	1	0	0	0	1	1	1	1	1	0	0	0	1	1	1	0	1	0	1	1	1	1	0	0	1	1	0	1	1	0	0	0	0	0	0	0	1	0	0	0	1	1	1	0
1	168	static	up	0.17	1	1	0	0	1	0	1	0	0	1	0	0	0	1	1	1	0	1	0	0	1	1	0	0	0	1	0	0	1	1	1	1	1	0	0	1	0	0	0	1	0	1	1	1	1
1	169	static	down	-0.46	1	0	0	0	1	0	0	0	0	0	0	0	0	0	0	0	0	1	0	0	0	0	0	0	0	0	1	0	0	0	0	1	1	0	0	0	0	1	0	0	0	0	1	1	1
1	170	static	down	-0.14	1	0	0	0	0	0	0	0	0	1	0	1	0	0	1	1	0	0	1	1	0	0	0	0	0	1	0	0	0	1	0	1	0	0	1	0	0	0	0	1	0	0	0	0	0
1	171	static	down	-0.07	1	0	0	0	1	0	0	0	1	0	0	1	1	0	1	1	0	0	1	0	0	0	0	0	0	1	0	1	1	0	0	0	0	0	0	0	0	1	0	0	0	0	0	0	0
1	172	static	down	0.06	1	0	0	0	0	0	0	0	0	0	0	0	1	0	0	0	0	0	0	0	0	0	0	0	0	0	0	0	0	0	0	0	0	0	0	1	1	0	0	0	1	0	0	0	0
1	173	static	down	-0.28	0	1	0	0	0	0	0	1	0	0	1	0	0	1	0	0	0	1	0	0	0	1	0	0	0	0	0	0	1	0	1	0	0	0	0	0	0	0	0	1	0	1	0	0	1
1	174	static	down	-0.55	0	0	1	1	0	0	1	1	0	0	1	0	1	1	0	1	0	0	0	1	0	0	0	0	1	1	1	0	1	1	0	0	1	0	0	1	0	1	0	1	1	0	1	1	0
1	175	static	up	-0.64	0	0	0	0	0	0	0	0	1	1	0	0	0	0	0	0	0	0	1	0	0	0	0	0	0	0	1	0	0	1	0	0	0	0	0	0	0	0	0	0	0	0	0	1	0
1	176	static	down	-0.62	0	0	0	0	0	0	1	0	0	1	0	1	0	0	0	0	0	0	0	0	0	0	0	0	1	1	1	0	0	1	0	0	1	0	0	0	1	0	0	0	0	0	0	1	1
1	177	static	up	0.41	0	0	0	0	1	0	0	0	0	0	0	0	0	1	0	0	0	0	0	0	0	0	1	0	0	0	0	1	0	1	0	0	0	0	0	0	0	0	0	0	0	0	0	0	0
1	178	static	down	0.37	0	0	0	0	0	0	0	1	0	0	0	0	0	1	1	0	0	1	1	0	0	1	0	0	0	0	0	0	1	0	0	1	0	0	1	0	0	1	0	0	0	0	0	0	0
1	179	static	up	-0.1	1	0	0	0	0	0	0	0	0	1	0	1	0	0	0	1	0	0	0	0	1	1	0	0	0	0	0	0	1	1	0	0	0	0	0	1	0	0	0	0	0	0	1	1	0
1	180	static	down	-0.47	0	0	0	0	1	0	0	1	0	0	1	0	0	0	0	0	1	1	1	1	0	0	0	0	0	1	0	0	0	0	0	0	0	0	0	0	0	1	0	0	1	0	0	1	1
1	181	static	up	-0.23	0	1	0	0	0	1	0	0	1	0	0	1	0	0	0	1	0	0	0	0	1	0	1	0	0	0	0	0	0	0	0	1	1	0	0	0	0	1	0	0	0	0	0	1	0
1	182	static	up	-0.45	1	0	0	1	0	1	0	1	1	0	0	1	0	0	0	0	0	0	0	1	0	0	0	0	0	0	1	0	0	0	0	0	0	1	0	0	0	0	1	0	0	0	0	0	0
1	183	static	down	-0.29	0	0	0	1	1	0	1	1	1	1	1	0	1	0	0	1	0	0	1	1	0	1	0	0	0	0	1	1	0	0	0	0	1	1	1	0	1	0	0	1	1	1	1	0	0
1	184	static	up	-0.07	0	0	0	0	1	0	0	0	0	0	0	0	0	0	0	0	1	0	1	0	0	0	0	0	0	1	0	0	0	1	0	0	0	0	1	0	0	0	0	0	0	0	0	0	0
1	185	static	up	-0.51	0	1	1	1	1	0	0	1	0	0	0	0	1	1	0	0	0	0	1	0	0	0	0	0	1	0	0	0	0	1	1	0	0	0	0	0	0	0	0	0	0	0	0	0	0
1	186	static	down	-0.14	0	0	0	0	0	0	0	0	0	0	0	0	0	0	0	0	0	1	0	1	1	0	0	1	0	0	0	0	0	0	0	0	0	0	1	1	0	0	0	0	0	0	0	0	0
1	187	static	up	0.39	0	0	0	0	0	0	0	1	0	0	0	0	1	0	0	1	0	0	1	0	1	0	0	0	1	0	1	1	1	0	0	0	0	0	0	0	0	0	0	0	0	0	1	0	0
1	188	static	down	-0.08	1	1	0	0	0	0	0	0	0	0	0	1	0	0	0	0	0	0	0	1	1	1	0	0	1	0	0	1	0	0	0	0	0	1	0	1	0	1	0	1	0	0	0	0	0
1	189	static	up	-0.77	0	0	0	0	0	0	1	0	0	0	0	0	0	0	1	0	1	0	0	1	1	0	0	1	1	0	0	0	0	0	0	0	0	0	0	1	0	0	1	0	1	0	0	1	0
1	190	static	down	-1	0	0	1	1	1	0	1	1	0	1	0	0	0	0	0	1	0	1	0	1	1	1	1	0	0	0	0	0	1	1	1	0	1	1	1	0	0	0	0	1	1	0	0	1	0
1	191	static	down	0.27	0	0	1	0	0	0	0	0	0	0	1	0	0	0	0	0	0	0	0	0	0	0	1	1	0	0	0	0	0	0	0	0	0	0	0	0	0	1	0	1	0	0	0	0	0
1	192	static	up	0.51	1	1	0	0	0	0	1	0	0	0	0	0	0	0	0	0	0	0	0	1	1	0	0	0	0	0	0	0	1	0	1	1	0	0	0	1	1	1	0	0	0	0	0	0	1
1	193	static	down	0.26	1	1	1	0	0	0	1	0	1	1	1	0	0	1	0	0	0	0	1	1	0	1	1	1	1	0	0	1	0	1	1	1	0	0	0	0	0	1	0	0	1	1	1	1	0
1	194	static	up	0.57	0	0	1	1	1	0	0	1	1	0	1	0	0	0	1	0	1	1	1	0	1	1	0	1	1	0	0	1	0	0	1	0	0	0	0	1	0	0	0	1	1	1	0	1	1
1	195	static	up	0.02	0	0	0	1	0	0	0	0	0	1	0	0	0	0	0	0	0	0	1	1	0	0	0	0	0	0	0	0	0	0	0	0	0	0	0	0	0	0	1	0	0	0	0	0	0
1	196	static	down	-0.22	1	1	0	0	1	0	0	1	1	1	0	0	1	0	0	1	0	1	1	0	1	0	1	1	0	1	1	1	1	0	0	1	1	0	1	1	0	0	0	0	1	1	0	0	0
1	197	static	up	-0.38	1	1	0	0	1	0	1	0	1	0	1	1	0	1	1	1	0	1	0	1	1	1	0	0	1	0	0	0	0	0	1	1	0	1	1	1	0	1	0	0	1	0	1	0	0
1	198	static	down	-0.55	1	0	0	1	0	1	0	0	1	1	1	0	0	1	0	0	1	0	1	1	1	0	0	1	1	0	1	0	0	1	1	1	1	0	0	0	0	1	1	0	1	0	0	0	1
1	199	static	up	-0.28	1	1	0	0	0	0	0	1	1	1	0	0	1	1	1	1	0	0	1	0	0	1	0	1	0	0	0	0	0	1	0	1	0	1	0	1	1	1	1	1	0	0	0	0	1
1	200	static	up	0.13	1	0	0	0	1	0	0	1	0	0	0	0	0	0	0	0	1	0	0	0	0	0	0	0	0	0	0	1	1	0	0	0	0	1	1	1	0	0	0	0	1	0	1	1	0
1	201	static	down	-0.05	0	1	0	0	0	0	0	0	0	0	0	0	0	0	0	1	0	0	0	0	0	0	1	0	0	0	0	0	0	0	1	0	0	1	0	0	0	0	0	0	0	1	0	0	0
1	202	static	down	-0.1	1	0	0	1	1	0	0	0	0	0	0	0	0	0	0	0	0	0	0	0	1	0	0	1	0	0	1	0	0	1	0	0	1	0	1	0	0	0	0	0	0	0	1	0	0
1	203	static	up	-0.19	1	0	0	0	1	1	0	1	1	1	1	1	0	0	1	0	0	0	1	0	0	0	0	1	1	0	0	0	0	1	1	0	1	1	0	0	1	1	1	1	0	0	1	0	0
1	204	static	down	-0.45	0	0	0	1	1	0	0	0	0	0	1	0	0	0	0	0	0	1	0	0	1	1	0	1	0	0	0	0	0	0	0	1	0	0	0	0	1	0	0	0	0	0	0	0	1
1	205	static	up	-0.35	0	0	0	1	0	1	0	0	0	1	0	0	1	0	0	0	0	0	0	0	0	0	0	0	0	1	0	0	0	1	1	0	0	0	0	0	0	0	0	1	1	0	1	0	0
1	206	static	down	-1.07	0	0	0	0	1	0	1	1	0	0	0	0	1	0	1	1	1	0	0	0	0	1	1	1	1	0	1	1	1	0	0	0	1	1	0	1	1	1	0	1	1	0	0	0	1
1	207	static	up	-0.35	0	0	0	0	0	0	0	0	0	0	0	1	0	1	0	1	0	0	0	0	0	1	0	1	1	0	0	1	0	0	0	1	1	0	0	0	0	0	0	0	1	0	1	0	0
1	208	static	up	0.72	0	0	0	0	0	0	0	0	0	0	0	1	0	1	0	1	0	0	0	0	0	0	0	0	0	0	0	0	0	0	0	0	0	1	0	0	0	0	0	1	0	0	0	0	0
1	209	static	down	-0.07	0	0	0	1	0	0	0	0	0	0	0	0	0	0	1	0	1	0	0	0	0	0	0	0	1	0	0	0	1	0	0	0	0	0	0	0	0	0	0	0	0	0	0	0	0
1	210	static	up	-0.31	0	0	0	1	0	0	0	0	1	0	1	0	1	0	0	0	1	1	1	0	0	0	0	0	1	0	0	0	0	0	0	1	0	0	0	0	0	0	0	1	0	0	0	0	0
1	211	static	down	0.11	0	1	0	1	1	0	0	0	0	0	1	0	0	0	0	0	1	0	0	1	0	1	1	0	0	1	0	0	0	0	0	0	0	0	1	0	0	0	0	1	0	0	0	0	0
1	212	static	up	-0.65	1	0	0	1	1	0	0	0	0	1	0	0	1	0	1	0	0	0	0	0	0	0	1	0	0	1	0	0	0	1	0	0	0	0	0	0	0	0	1	0	0	0	0	1	0
1	213	static	down	-0.36	0	0	0	1	1	1	0	0	1	0	1	1	1	1	0	0	1	0	0	1	1	1	1	1	1	1	0	0	1	0	1	0	1	1	0	0	1	0	0	0	0	1	0	1	1
1	214	static	down	-0.33	0	0	0	0	0	0	0	1	1	0	1	0	0	1	0	0	0	0	0	0	0	0	0	0	0	0	0	0	0	0	1	1	0	0	0	0	0	0	0	0	0	0	0	0	0
1	215	static	up	-0.1	0	1	1	1	1	0	1	0	0	1	0	0	0	0	1	1	1	0	1	0	1	1	1	0	1	1	1	0	0	1	0	1	1	0	0	1	0	0	0	0	0	0	0	1	1
1	216	static	down	-0.04	0	0	1	1	0	0	1	0	1	1	0	1	0	1	0	1	0	0	0	1	0	0	0	1	1	0	1	1	1	1	1	1	0	0	1	0	1	1	0	0	1	1	0	0	0
1	217	static	down	-0.63	0	0	1	1	0	0	1	0	0	0	0	1	0	0	1	1	0	0	0	0	1	1	0	1	0	1	0	1	1	1	1	1	0	1	0	1	1	0	0	1	1	1	1	0	1
1	218	static	down	0.08	0	1	1	0	0	0	1	0	1	1	1	0	0	0	0	1	1	0	0	1	0	1	0	0	0	1	1	0	0	1	1	1	0	0	0	0	0	0	1	1	1	1	0	1	1
1	219	static	down	-0.42	0	1	0	0	0	1	1	1	1	0	0	0	0	1	0	1	0	1	0	1	1	0	1	0	1	1	0	0	0	1	0	0	1	1	1	0	1	1	1	0	1	1	0	0	0
1	220	static	up	-0.41	0	0	0	1	1	1	1	1	0	0	0	0	1	0	0	0	1	1	1	0	1	1	1	0	0	1	1	1	1	0	0	1	0	0	0	0	1	0	1	0	1	0	1	1	1
1	221	static	down	0.32	1	1	1	1	0	1	0	0	0	1	1	1	0	1	1	0	0	1	0	0	0	1	1	0	0	1	1	1	0	0	0	1	1	1	1	0	0	1	0	1	1	0	0	1	0
1	222	static	up	-0.37	0	1	1	1	1	0	0	0	1	0	0	1	0	1	0	1	0	1	1	1	1	1	0	0	0	1	0	1	0	1	1	0	1	1	0	1	1	0	0	0	1	0	1	0	0
1	223	static	down	-0.26	0	0	0	0	0	0	0	1	0	0	0	0	0	0	0	0	0	0	1	0	0	0	0	0	0	0	1	0	0	0	0	1	1	0	0	0	0	0	0	0	0	0	0	0	0
1	224	static	down	-0.19	0	0	0	0	0	0	0	0	0	0	0	0	0	0	0	0	0	1	0	0	1	0	0	1	0	0	0	0	0	0	0	0	1	0	0	0	0	1	0	0	0	0	0	0	0
1	225	static	down	0.06	1	0	1	0	0	0	0	1	1	0	1	1	1	0	1	1	0	0	0	0	0	1	1	1	1	0	0	0	0	0	1	0	0	1	1	1	0	0	0	1	0	1	1	1	1
1	226	static	down	-0.22	1	0	0	0	0	0	1	1	0	0	0	1	1	1	0	1	1	1	0	1	0	0	0	0	1	1	0	1	1	1	1	0	1	1	0	1	1	0	0	0	1	0	0	0	1
1	227	static	up	-0.61	0	1	0	0	0	1	0	1	1	0	0	0	0	0	0	0	1	0	0	0	0	0	0	1	0	0	1	0	0	1	0	1	0	1	0	0	0	0	0	1	0	0	0	0	1
1	228	static	down	-0.81	0	1	1	0	1	0	1	0	0	0	1	0	1	1	0	1	1	0	1	0	0	1	1	0	0	1	0	0	1	0	0	0	0	1	0	1	1	0	0	0	1	0	1	1	1
1	229	static	down	0.4	0	0	0	0	0	0	0	0	0	1	0	0	0	0	0	0	1	0	1	0	0	0	0	0	1	0	0	0	0	0	0	0	0	1	0	0	0	0	0	0	1	0	0	0	0
1	230	static	down	0.41	0	0	0	0	0	0	1	0	1	1	0	0	0	0	0	0	0	0	0	1	0	0	0	0	0	1	0	0	1	0	0	0	0	0	0	0	0	0	0	0	0	0	0	0	0
1	231	static	down	-0.39	0	0	0	0	0	0	0	0	0	0	1	0	0	0	1	0	0	0	0	0	1	0	0	0	0	1	0	0	0	0	0	0	0	0	0	0	0	0	1	0	0	0	0	0	0
1	232	static	down	0.19	1	0	0	0	0	1	0	0	0	0	0	1	0	0	0	0	0	0	0	0	0	1	1	1	0	0	0	0	0	0	0	1	0	0	0	0	0	0	0	1	0	0	0	1	0
1	233	static	up	-0.18	0	0	0	0	1	0	0	0	0	0	0	1	0	1	0	0	0	1	0	0	1	0	0	0	0	1	0	1	0	0	1	0	0	0	0	0	0	1	0	0	0	1	0	0	1
1	234	static	down	-0.37	0	1	1	0	0	0	1	1	1	0	1	0	1	0	1	0	0	0	1	1	0	0	1	0	0	0	1	1	1	0	0	1	0	0	1	1	0	0	1	1	0	1	1	1	1
1	235	static	down	-1.25	0	0	0	0	0	0	0	0	0	0	0	0	0	0	0	0	1	0	0	0	0	0	0	1	1	0	0	0	0	0	0	0	0	0	0	0	0	0	0	0	1	0	0	1	0
1	236	static	up	-0.5	0	0	0	0	1	0	1	0	0	0	0	0	1	0	0	0	0	0	0	0	0	0	0	0	1	0	0	0	0	0	1	0	0	0	0	0	0	0	1	0	0	0	0	0	0
1	237	static	up	-0.22	0	0	0	0	1	0	0	0	0	0	0	0	0	1	1	0	0	0	1	0	0	0	0	0	0	0	0	0	1	1	0	0	0	0	0	0	0	0	0	0	0	0	0	0	0
1	238	static	down	0.24	1	1	0	1	0	0	1	1	0	0	0	0	1	1	1	1	0	0	0	0	0	0	0	0	0	0	0	0	0	0	0	0	0	0	0	0	0	0	1	0	1	0	0	0	1
1	239	static	up	0.73	0	1	0	0	1	0	0	0	1	1	0	0	1	0	0	0	1	0	0	0	0	0	0	0	0	0	1	0	0	0	0	0	0	0	1	0	0	0	0	1	0	1	1	0	0
1	240	static	down	0.27	0	0	0	0	1	0	0	0	0	0	0	1	0	1	0	0	0	0	1	0	0	0	0	0	1	1	1	0	0	0	0	0	1	0	0	0	1	0	0	0	0	1	0	1	0
2	1	static	down	-1.26	0	1	0	0	0	1	0	0	1	0	0	1	1	1	0	1	1	0	0	0	0	1	1	0	1	0	0	1	0	0	1	1	0	0	1	1	0	1	1	1	1	1	0	0	1
2	2	static	up	-0.59	0	0	0	0	0	1	1	1	1	0	0	0	0	0	0	1	0	0	0	0	0	0	0	0	0	1	0	0	0	0	1	0	0	0	1	0	0	0	1	0	0	1	0	1	0
2	3	static	up	-0.62	1	0	0	0	0	1	0	0	0	0	0	0	0	0	0	0	0	0	0	1	1	0	0	0	0	0	0	0	1	1	0	0	0	0	0	0	0	0	0	0	0	0	0	0	0
2	4	static	up	-0.11	1	0	0	0	0	0	1	0	1	0	0	1	0	0	1	0	0	0	0	0	0	0	0	1	0	0	0	0	0	0	0	0	0	1	1	0	0	0	0	0	0	0	0	0	1
2	5	static	down	-1.3	1	1	0	0	0	1	0	1	0	0	1	0	1	1	1	1	1	0	0	1	0	0	0	0	0	1	1	1	0	0	1	1	0	1	0	1	1	1	0	1	1	0	1	0	0
2	6	static	down	-0.65	0	0	0	0	0	0	0	1	1	0	0	1	0	1	0	0	1	0	0	0	0	1	1	0	0	0	0	1	1	0	0	1	0	0	0	0	0	0	1	1	0	0	0	0	0
2	7	static	down	-0.23	0	0	1	0	0	0	1	1	1	0	1	0	0	0	1	0	1	0	1	0	1	1	0	0	0	1	0	1	1	0	0	1	0	0	1	1	1	0	0	0	1	1	0	1	1
2	8	static	up	0.11	0	1	0	0	1	0	1	1	0	0	1	0	1	1	1	0	0	0	0	0	0	0	0	0	1	1	0	1	1	1	0	0	1	0	0	1	1	0	1	1	0	1	1	0	1
2	9	static	up	-0.16	0	0	0	0	0	0	0	0	0	0	1	0	0	0	0	0	0	0	0	0	0	0	0	0	0	1	0	0	0	0	0	0	0	0	1	0	1	0	0	0	0	0	0	0	0
2	10	static	up	-0.08	1	0	0	1	0	0	1	0	0	0	1	0	1	1	1	0	1	1	0	0	0	1	0	0	0	0	1	1	0	0	1	0	1	0	1	1	1	0	0	0	1	1	0	1	1
2	11	static	up	-0.32	0	0	0	0	0	0	0	0	0	0	0	1	0	0	0	1	0	0	0	0	0	0	0	0	1	0	0	0	0	0	1	1	0	0	0	0	0	0	0	0	0	1	0	0	0
2	12	static	up	-0.4	0	1	0	1	1	0	1	0	1	1	1	1	0	1	1	1	0	0	1	0	1	0	1	0	1	0	0	0	0	1	0	1	1	1	0	1	1	0	1	1	0	0	0	0	0
2	13	static	up	-0.1	0	1	0	0	0	0	0	0	0	1	0	0	1	0	1	1	0	0	1	0	0	0	0	0	0	0	0	0	0	1	0	1	1	0	0	0	0	1	0	0	0	0	0	0	0
2	14	static	down	-0.78	0	0	0	0	0	0	0	0	0	1	0	0	0	1	0	0	0	0	0	0	0	0	0	1	1	1	0	0	0	0	1	1	1	0	0	1	1	0	1	1	0	0	0	0	0
2	15	static	down	-1.14	0	0	1	0	0	0	0	0	0	1	0	0	0	0	1	0	0	0	0	0	0	0	0	0	0	0	1	0	0	0	0	0	0	0	0	0	0	0	0	0	1	0	1	0	0
2	16	static	down	-0.05	1	1	1	1	1	1	0	1	1	0	0	1	0	0	1	0	0	0	1	1	0	1	0	0	1	1	0	1	1	0	0	1	0	0	1	0	0	0	1	0	0	1	1	0	0
2	17	static	up	-0.99	0	0	0	0	0	1	0	0	0	0	1	0	1	1	1	0	0	0	0	0	0	0	0	0	0	0	0	0	0	0	0	0	0	0	0	0	0	0	0	0	0	0	0	0	0
2	18	static	down	-0.64	0	0	1	1	0	1	1	0	1	0	0	1	1	1	0	0	0	1	0	0	1	1	1	1	0	1	1	0	1	0	0	0	1	0	0	1	0	0	1	1	1	0	0	0	1
2	19	static	up	-0.52	1	1	0	1	1	0	0	0	0	0	1	0	1	0	1	0	0	0	0	1	1	1	0	1	0	0	1	1	1	1	1	1	0	0	1	1	0	1	1	1	1	0	0	0	0
2	20	static	down	-1.72	0	0	0	0	0	1	0	1	0	0	0	0	1	0	1	0	1	0	0	0	0	0	1	0	0	0	0	0	0	1	0	1	0	1	0	0	0	0	0	1	0	0	0	0	0
2	21	static	up	0.31	0	0	1	0	1	0	1	1	0	1	1	0	1	1	1	0	0	0	1	1	0	1	0	1	1	1	0	1	0	0	1	0	0	0	0	1	0	1	1	1	0	0	1	1	0
2	22	static	down	-0.19	0	0	0	0	1	0	0	0	0	0	0	0	0	0	0	0	1	0	0	0	0	0	0	0	0	1	0	0	0	0	1	1	1	0	0	0	0	0	0	0	0	0	0	0	0
2	23	static	down	-0.49	0	1	0	0	0	0	0	0	0	0	0	1	0	0	0	0	0	1	0	0	0	0	0	0	0	0	0	1	0	0	0	0	0	0	0	0	0	0	0	0	1	0	0	0	0
2	24	static	up	-0.47	0	0	1	1	1	0	1	1	0	0	1	1	1	1	1	0	1	1	0	1	0	0	1	1	1	0	1	0	0	0	1	0	0	1	0	0	0	1	1	1	0	0	0	0	1
2	25	static	up	-0.11	1	1	1	1	1	1	1	0	0	1	1	0	0	1	1	1	0	0	1	0	0	0	0	0	1	1	1	0	0	0	1	1	0	0	0	1	0	0	0	1	0	0	1	1	0
2	26	static	down	-0.27	1	0	0	0	0	0	1	1	0	0	0	0	0	0	1	0	0	0	1	0	1	0	0	0	0	0	1	0	0	0	1	1	0	0	0	0	0	0	1	0	0	0	0	0	1
2	27	static	down	-1.08	1	0	0	1	0	0	0	0	0	0	0	0	0	0	0	0	0	0	0	0	0	0	1	0	0	0	0	0	1	0	0	0	0	0	0	0	1	0	0	0	0	1	0	0	0
2	28	static	up	-0.05	1	0	0	0	0	0	0	0	0	0	0	0	0	0	0	0	1	0	0	1	0	0	0	0	0	1	0	0	1	1	0	0	0	0	0	0	0	0	0	0	0	0	0	0	0
2	29	static	down	-0.05	0	0	0	0	1	0	0	0	0	0	0	0	0	0	0	0	0	0	0	0	0	0	0	1	0	1	0	0	0	0	0	1	0	0	0	0	0	0	0	0	0	0	0	1	0
2	30	static	up	-0.15	1	0	0	1	0	0	0	0	0	0	0	0	0	0	1	0	0	0	0	0	1	0	0	1	0	1	0	0	0	1	0	0	1	0	1	0	0	0	0	0	1	1	0	0	1
2	31	static	up	-0.37	1	0	0	1	0	0	0	0	1	1	0	1	0	1	0	1	1	0	1	0	1	1	1	1	0	1	1	1	0	1	0	0	0	1	1	0	1	0	0	0	1	0	0	1	0
2	32	static	up	-0.38	0	0	0	0	0	0	1	1	0	0	0	0	1	0	0	1	0	0	0	1	0	0	0	0	0	0	1	0	0	0	0	0	1	0	0	0	1	1	0	1	0	1	0	0	0
2	33	static	down	-0.35	0	0	0	0	0	0	0	0	0	0	0	0	0	0	0	0	0	0	0	0	0	0	0	0	0	0	0	1	1	0	0	0	1	1	1	0	0	0	0	0	0	1	0	0	0
2	34	static	up	0.02	0	0	0	0	0	0	0	0	0	0	0	0	0	0	0	0	0	0	0	1	0	1	0	0	1	1	0	1	0	0	0	0	0	0	0	0	0	0	1	0	0	0	0	0	0
2	35	static	up	0.49	0	0	0	0	0	0	0	0	1	0	1	0	1	0	0	0	0	0	0	1	0	0	0	0	0	0	1	0	0	0	0	1	1	0	0	0	1	0	0	0	1	0	1	0	1
2	36	static	down	0.39	1	1	0	0	0	0	0	0	0	1	0	0	0	1	0	0	1	0	0	0	0	0	0	0	0	0	0	1	0	1	0	0	0	0	0	1	0	0	0	1	0	0	1	0	1
2	37	static	down	-0.5	0	0	0	0	0	0	0	0	0	0	0	0	0	1	0	0	0	0	0	0	0	1	0	0	0	1	0	0	0	0	0	0	0	0	0	1	0	0	0	0	1	0	0	0	1
2	38	static	down	-0.67	1	0	1	1	1	1	0	1	1	0	1	0	0	1	1	0	0	1	1	1	1	0	0	1	0	1	0	0	0	0	0	1	0	1	1	0	0	1	0	0	0	0	0	0	1
2	39	static	up	0.46	0	1	1	0	0	0	0	0	1	0	1	0	1	1	1	0	1	0	1	0	0	1	1	1	1	1	0	1	0	0	0	0	1	1	1	0	1	0	1	1	1	0	0	0	0
2	40	static	down	0.13	0	0	0	0	0	0	0	0	0	0	1	0	0	1	0	1	0	1	0	1	0	0	0	0	0	1	0	0	0	1	0	0	0	0	0	0	1	0	0	0	0	1	1	0	1
2	41	static	down	-0.04	0	0	0	1	0	0	1	0	0	0	0	1	0	0	0	0	0	0	0	0	0	0	0	0	0	0	0	0	0	0	0	1	0	0	0	0	0	0	0	1	0	0	0	0	0
2	42	static	down	-0.41	0	0	0	0	1	0	0	0	0	0	0	0	1	0	0	0	1	1	0	0	0	0	1	0	0	1	0	1	1	0	0	0	0	0	0	0	0	0	1	0	1	0	0	0	0
2	43	static	down	0.32	0	0	0	1	1	0	0	0	0	0	0	0	0	0	0	0	0	0	0	0	1	0	0	0	1	0	0	0	1	0	0	0	0	0	0	0	0	0	0	0	0	0	0	0	0
2	44	static	up	0.9	0	0	0	0	0	0	0	1	0	0	0	0	0	0	0	0	0	1	0	0	1	0	0	0	0	0	1	0	0	0	0	0	0	0	0	0	0	0	0	0	1	0	0	0	0
2	45	static	down	-0.2	1	1	1	0	0	0	0	0	1	0	1	0	0	1	0	0	0	0	1	0	1	1	1	0	0	1	0	0	1	0	1	1	0	1	1	0	0	1	1	1	1	0	0	1	1
2	46	static	down	-0.28	1	1	1	0	1	0	0	1	0	0	1	1	0	0	1	0	0	0	1	1	1	1	0	0	0	1	1	0	1	1	1	1	0	0	0	0	0	0	0	0	1	1	0	0	0
2	47	static	down	0.49	1	1	0	0	0	1	1	0	0	1	1	1	0	1	1	0	0	0	0	1	0	1	0	1	0	0	1	1	0	0	1	1	1	0	0	0	1	1	1	1	1	0	0	0	1
2	48	static	down	-0.51	0	1	0	0	0	0	0	0	0	0	0	0	0	0	1	0	0	1	1	0	0	1	0	0	0	1	0	0	0	0	0	0	1	1	0	0	0	0	0	0	1	0	0	1	0
2	49	static	up	0.32	0	0	0	0	0	0	0	0	0	0	0	1	0	1	0	0	1	0	0	1	0	0	1	0	1	0	0	1	0	1	0	0	0	0	0	0	0	0	0	0	0	1	0	1	0
2	50	static	down	0.37	0	0	0	0	0	0	0	0	0	1	0	1	1	0	0	0	0	0	0	0	0	0	0	0	0	0	0	0	0	0	0	0	0	0	0	0	0	0	0	0	1	0	0	0	0
2	51	static	down	0.29	0	0	0	0	1	0	0	0	0	0	0	0	0	0	0	0	0	0	0	0	0	0	0	1	0	0	0	0	0	0	0	1	0	0	0	1	0	0	1	0	0	0	1	0	0
2	52	static	up	0.83	0	1	0	1	0	1	0	0	0	1	0	0	1	1	0	1	1	1	1	1	0	1	0	0	1	0	1	0	0	1	0	1	0	1	1	0	1	0	0	1	1	0	1	0	0
2	53	static	down	-1.17	0	0	0	1	1	1	1	0	0	0	1	0	1	0	1	0	0	0	1	1	1	1	1	0	1	1	0	1	0	0	1	0	1	1	1	0	1	0	0	0	0	0	1	0	1
2	54	static	up	0.49	0	0	0	1	0	1	0	0	0	0	0	1	0	0	1	0	0	0	0	1	0	1	0	0	0	0	1	0	0	0	1	0	1	0	0	0	1	1	0	0	0	1	0	0	0
2	55	static	down	0.39	0	0	1	0	0	0	1	1	1	0	0	0	0	0	0	1	0	1	0	0	0	0	1	0	0	0	1	1	0	1	0	0	0	0	0	0	0	0	0	0	1	0	0	0	0
2	56	static	down	0.51	0	1	0	0	0	0	1	0	0	0	0	1	0	0	0	1	1	0	0	0	0	0	0	1	1	1	0	1	1	0	0	0	0	0	0	1	0	0	0	0	0	0	0	0	0
2	57	static	down	0.1	0	0	1	0	0	0	1	1	0	0	0	0	0	0	0	0	0	0	0	1	0	0	1	0	0	0	0	0	0	1	0	0	0	1	0	1	1	1	0	0	0	0	0	0	0
2	58	static	up	0.27	0	0	0	0	0	0	0	0	0	0	0	0	1	0	0	0	0	0	0	0	0	1	0	0	0	0	1	0	0	0	0	0	1	0	0	0	1	0	0	0	0	0	0	0	0
2	59	static	up	0.78	0	0	0	0	1	0	0	1	0	0	0	0	0	0	0	0	0	0	0	1	0	1	0	0	0	0	0	0	1	1	0	0	0	0	0	0	0	1	0	1	0	1	1	0	1
2	60	static	up	0.28	0	1	1	0	1	0	1	1	1	1	0	0	0	0	1	1	0	1	0	0	1	0	1	0	1	1	1	0	0	0	1	1	1	1	1	0	0	0	0	1	0	0	0	0	1
2	61	static	down	-0.6	1	0	1	0	1	0	0	1	1	0	0	1	0	0	0	0	1	1	0	1	1	0	0	1	0	1	0	1	0	1	0	0	1	0	1	0	0	0	0	1	1	1	1	1	0
2	62	static	down	-0.1	0	0	0	0	0	0	1	0	0	1	0	0	1	1	0	0	0	0	0	0	0	0	0	0	1	0	0	0	0	1	0	0	0	1	0	1	1	0	0	0	0	1	0	0	0
2	63	static	up	0.75	1	1	0	1	0	1	1	1	1	1	1	1	0	0	0	0	0	0	1	1	1	1	0	0	1	1	0	0	1	1	0	0	1	1	0	0	0	0	0	0	0	0	1	0	1
2	64	static	down	-0.86	0	1	0	0	0	0	0	1	1	1	1	1	1	1	1	1	0	1	0	0	0	0	0	0	1	1	0	1	1	1	1	0	1	0	1	0	0	1	0	0	0	1	1	0	1
2	65	static	up	2.01	0	0	0	0	0	0	0	0	0	0	0	0	0	0	1	1	0	0	0	1	0	1	0	1	0	0	0	1	0	1	1	0	0	0	0	1	0	0	1	0	0	0	0	0	0
2	66	static	up	0.69	0	0	1	0	0	0	1	0	1	0	1	1	0	1	1	0	1	0	1	1	1	1	0	0	0	0	0	0	0	0	1	1	1	0	1	1	1	1	0	0	1	1	0	0	0
2	67	static	down	-0.84	0	1	0	0	0	0	0	1	1	0	0	0	0	0	1	0	0	0	0	0	0	0	0	0	0	1	1	0	0	0	1	0	1	0	0	0	0	0	0	1	0	1	0	0	1
2	68	static	up	0.58	0	0	0	0	0	0	0	0	0	0	0	0	0	1	1	1	0	0	0	0	0	0	0	0	0	0	0	0	0	0	0	1	0	0	0	0	0	0	0	1	0	0	0	0	0
2	69	static	up	0.23	1	1	0	1	1	0	1	0	1	1	1	0	0	1	0	1	0	0	0	0	1	0	0	0	0	0	0	1	1	0	1	0	0	1	1	0	1	1	1	0	0	0	0	0	1
2	70	static	up	0.33	0	0	1	0	1	1	1	0	0	1	1	0	0	0	1	1	1	0	0	0	0	0	0	1	0	0	0	1	0	0	0	0	0	0	0	0	0	1	0	0	0	0	0	0	0
2	71	static	down	-0.1	0	0	0	1	0	0	1	1	0	1	1	1	0	0	1	0	1	0	0	1	1	1	1	0	0	1	0	0	1	1	0	1	1	0	1	1	0	0	0	0	1	0	1	1	0
2	72	static	down	0.28	0	1	0	1	1	1	0	0	0	1	1	1	1	1	0	1	0	1	1	0	0	1	0	0	0	0	0	0	1	0	1	1	0	1	0	0	1	1	0	1	0	0	0	0	1
2	73	static	down	0.51	0	0	0	0	1	0	0	0	0	1	0	0	0	0	0	0	0	1	0	0	0	0	0	0	1	0	0	0	0	0	0	0	0	0	1	0	0	0	0	0	0	0	0	1	0
2	74	static	down	0.1	0	0	0	0	0	0	0	0	0	0	0	0	0	0	0	1	0	0	0	0	0	0	0	0	1	0	1	0	0	0	0	0	0	0	0	1	0	0	0	1	0	0	0	0	0
2	75	static	down	-0.43	1	1	0	1	0	0	0	1	0	1	1	0	1	0	0	0	0	1	0	0	1	1	1	0	1	1	1	0	1	1	0	1	0	0	1	0	1	0	1	1	1	0	0	0	0
2	76	static	up	0.38	0	1	1	0	0	0	1	1	0	1	0	0	0	0	1	1	1	1	1	1	0	0	1	0	0	0	1	1	1	0	1	0	0	1	0	0	0	0	1	1	1	1	1	1	0
2	77	static	up	0	1	1	1	0	1	0	1	0	1	0	0	0	0	1	1	1	1	1	0	0	0	0	1	0	0	0	1	0	0	1	1	0	1	1	0	1	0	1	0	1	0	0	0	1	1
2	78	static	down	-0.21	1	0	1	1	0	1	0	1	0	1	1	0	1	1	0	0	0	1	0	0	1	1	0	1	0	0	0	1	0	1	1	0	0	1	0	0	1	1	1	1	1	0	1	0	0
2	79	static	up	0.62	0	0	0	1	0	0	1	0	0	0	1	0	0	0	0	0	0	0	0	0	0	1	0	0	0	1	0	0	0	0	0	0	0	0	1	0	0	0	0	0	0	0	0	0	0
2	80	static	up	0.84	1	1	1	1	0	1	0	0	1	1	1	0	1	0	0	1	1	0	1	1	0	0	0	1	1	0	0	0	1	0	0	0	0	1	1	0	1	0	1	0	1	1	0	0	1
2	81	static	down	-1.25	0	1	0	0	0	1	1	1	1	1	0	1	1	1	0	0	1	1	0	1	0	0	0	0	0	1	1	0	0	1	0	0	1	1	0	0	0	1	1	1	1	0	1	1	0
2	82	static	up	1.31	0	1	1	0	0	0	1	0	0	1	0	0	0	0	1	0	1	0	1	1	1	1	1	0	1	0	1	0	1	1	1	1	1	0	0	0	1	0	1	0	0	0	1	0	0
2	83	static	down	-0.72	0	0	0	1	0	0	0	0	1	0	0	0	1	0	0	1	1	1	1	1	0	1	0	0	1	1	1	1	0	0	0	0	1	0	0	1	0	1	1	1	0	0	1	1	0
2	84	static	up	0.61	0	0	0	0	0	0	0	0	0	1	0	0	0	0	0	1	0	1	0	0	0	0	0	0	0	0	0	0	0	1	0	0	0	0	0	0	0	0	0	0	1	0	0	0	0
2	85	static	up	0.23	0	0	0	0	0	0	1	1	0	0	0	0	0	0	0	0	0	0	0	0	1	0	0	0	0	0	1	0	0	0	0	0	0	1	0	0	0	1	0	0	0	0	0	0	0
2	86	static	down	0.35	0	0	1	0	1	1	1	1	0	0	0	1	0	0	0	0	1	0	1	0	0	1	1	1	0	1	0	0	0	1	1	1	1	1	1	0	1	1	0	0	1	0	0	0	1
2	87	static	up	0.41	0	0	1	0	0	0	0	0	0	0	0	0	0	1	0	0	0	0	0	0	0	1	0	0	1	0	0	0	1	0	1	1	0	0	1	0	0	0	0	0	0	1	0	1	0
2	88	static	up	1.24	1	0	1	1	0	0	0	1	1	1	1	0	0	1	0	0	1	1	0	1	0	1	1	1	0	0	0	1	1	1	0	0	0	1	0	0	0	1	0	1	1	1	0	0	0
2	89	static	up	0.28	0	0	0	0	0	0	0	0	0	1	0	1	0	0	1	0	1	0	1	1	0	1	0	1	0	0	0	0	1	1	0	0	0	0	0	0	0	0	1	0	0	0	0	0	0
2	90	static	up	0.32	0	0	0	0	0	0	0	1	1	0	0	0	0	0	1	1	0	0	0	0	0	0	1	0	0	0	0	0	0	0	0	0	0	0	0	0	0	0	0	0	0	1	0	0	0
2	91	static	down	-1.17	0	0	1	0	0	1	0	0	1	0	1	1	0	0	0	1	1	1	0	0	0	1	0	0	0	1	0	0	1	0	1	1	1	1	0	1	1	1	1	1	0	1	0	0	1
2	92	static	up	0.13	1	0	0	0	0	0	0	1	0	0	0	0	0	0	0	0	0	0	0	0	0	0	1	0	0	0	0	1	0	0	0	0	0	0	0	0	0	0	0	1	0	0	1	0	0
2	93	static	down	-0.17	1	0	0	0	0	0	1	0	0	0	0	0	0	0	0	0	0	0	0	0	0	0	0	0	0	1	0	0	0	0	0	0	0	0	0	0	1	0	0	1	0	0	0	0	1
2	94	static	up	0.19	0	0	0	0	1	1	1	0	0	0	1	1	0	0	0	0	0	0	0	0	0	0	0	0	1	0	0	0	0	0	0	0	0	0	1	0	0	1	1	1	0	0	0	0	1
2	95	static	up	-0.03	0	0	0	1	0	0	0	0	0	0	0	0	1	0	0	0	0	0	0	0	0	0	0	0	0	0	0	0	0	1	0	0	0	0	0	1	0	1	0	0	0	0	0	1	0
2	96	static	up	0.22	0	0	0	0	0	0	0	1	0	0	0	0	0	1	0	0	1	0	0	0	0	0	0	0	0	0	0	0	0	1	0	0	0	0	0	0	1	0	0	0	0	0	0	0	1
2	97	static	down	0.15	0	0	0	0	1	0	0	0	0	1	0	1	1	0	0	0	0	1	0	0	0	0	0	0	1	0	0	0	1	0	0	0	1	0	1	0	1	0	1	0	1	0	0	0	0
2	98	static	down	0.63	0	0	0	0	0	0	0	1	0	0	0	0	0	0	0	0	0	0	0	0	0	0	0	0	0	0	1	1	0	0	0	0	0	0	0	1	0	0	1	0	0	0	0	0	1
2	99	static	down	-1.09	0	0	1	1	0	1	1	1	1	0	1	1	1	0	1	0	0	1	0	0	0	0	0	1	0	1	0	1	0	0	0	1	1	1	1	1	1	1	1	1	0	0	0	0	0
2	100	static	up	1.15	0	0	0	1	0	1	1	1	1	0	0	0	1	0	0	1	0	0	0	0	0	1	0	1	0	0	0	0	0	0	0	0	0	0	1	0	0	0	0	0	0	1	0	0	0
2	101	static	up	0.53	1	0	0	1	0	1	0	0	1	1	1	1	0	0	0	0	1	1	0	0	0	1	1	0	0	1	1	1	0	0	1	0	1	1	0	0	1	0	1	0	0	1	1	0	1
2	102	static	up	0.35	1	0	1	0	0	0	0	1	1	1	1	1	1	1	1	1	1	1	0	0	1	1	0	0	0	1	0	0	0	1	1	0	1	0	0	0	1	0	0	0	0	1	1	0	0
2	103	static	up	0.03	0	1	0	0	0	0	0	1	0	0	0	1	0	0	1	1	0	0	0	0	0	0	1	0	0	0	0	1	0	0	0	0	1	0	1	1	0	0	0	0	0	0	0	0	1
2	104	static	up	0.28	0	1	0	0	0	0	0	0	0	0	0	0	0	0	0	0	0	1	0	0	0	0	0	0	0	0	0	0	0	1	1	0	0	0	0	0	1	0	0	0	0	0	1	0	0
2	105	static	up	0.73	0	0	0	0	0	1	0	0	1	0	1	0	0	0	0	1	0	0	1	0	1	0	1	0	0	0	0	0	1	0	1	0	0	0	0	0	0	0	0	1	0	1	0	0	0
2	106	static	up	-0.89	0	0	1	1	0	0	1	1	1	1	1	1	1	0	1	0	0	0	0	1	1	0	1	0	1	0	1	0	1	0	1	0	0	0	0	0	1	1	0	0	1	0	1	1	0
2	107	static	up	0.35	0	0	0	0	0	0	0	0	0	0	0	0	1	0	1	0	0	0	0	1	0	0	1	0	0	1	0	0	0	0	0	0	0	0	0	0	0	0	0	0	1	0	0	0	0
2	108	static	down	-0.58	1	1	0	0	1	0	1	0	1	0	1	1	0	1	1	1	0	0	0	0	1	0	0	1	1	1	1	0	1	1	1	0	1	1	0	1	1	0	0	0	0	0	1	0	1
2	109	static	down	-0.7	1	0	0	0	0	1	0	0	0	0	1	0	0	1	0	0	0	0	0	0	0	1	1	0	0	0	0	0	1	0	1	0	0	0	0	0	0	0	0	0	1	1	0	0	0
2	110	static	down	0.53	0	0	0	0	0	0	0	0	0	0	1	0	0	0	0	0	0	0	0	0	0	0	0	0	0	0	0	0	0	0	0	0	1	0	0	0	0	0	0	0	1	1	0	0	0
2	111	static	up	0.41	0	1	0	0	1	1	1	0	1	0	0	0	0	0	0	0	0	0	0	0	0	0	1	0	0	0	0	0	0	0	0	0	0	0	0	0	0	0	0	0	0	0	0	0	0
2	112	static	down	0.11	0	0	0	0	0	0	0	0	0	0	0	1	0	0	1	1	0	0	0	1	0	0	1	0	0	0	0	0	1	0	0	0	0	0	0	0	0	0	0	0	0	0	0	0	0
2	113	static	down	-0.45	1	0	0	0	0	0	0	0	0	0	0	1	0	0	0	0	0	0	1	0	0	1	0	0	0	0	0	1	0	0	0	0	0	0	0	0	0	0	0	0	0	0	0	0	0
2	114	static	down	-0.18	0	0	0	0	0	0	1	1	0	0	1	1	0	0	0	1	0	0	0	0	0	0	1	0	0	0	0	0	0	0	1	0	0	0	0	1	0	0	1	0	0	0	0	1	0
2	115	static	down	-0.19	0	1	1	0	1	0	1	0	0	0	1	1	1	0	1	0	1	0	0	0	0	0	1	1	0	0	1	1	1	1	1	0	1	1	0	0	1	1	0	1	0	0	1	0	0
2	116	static	down	-0.04	0	0	0	0	0	0	0	1	1	0	0	0	0	0	0	0	0	0	0	0	0	0	0	0	0	0	0	0	0	0	0	0	0	0	1	0	0	0	0	0	0	1	0	0	0
2	117	static	down	-0.49	0	0	1	1	0	1	0	1	0	1	1	1	0	0	0	0	1	0	0	0	1	1	1	1	0	1	0	1	1	0	1	1	1	1	1	1	0	0	0	1	1	0	1	0	0
2	118	static	up	0.67	0	0	1	0	0	0	0	0	0	0	0	0	1	0	0	0	0	0	0	0	0	0	0	0	0	0	0	0	0	0	0	0	0	0	1	0	0	0	0	0	0	0	0	0	1
2	119	static	down	0.02	1	0	0	0	0	0	1	0	1	0	0	0	1	0	0	1	0	0	0	0	0	0	0	0	0	0	0	1	1	0	0	1	0	0	1	0	0	0	0	0	0	0	1	0	0
2	120	static	up	-0.25	0	1	0	0	0	0	0	1	0	0	1	1	0	0	0	0	0	0	0	0	0	0	0	0	0	0	0	0	0	0	0	0	1	0	0	0	0	0	0	0	0	0	0	1	0
2	121	moving	down	-0.42	0	0	0	0	0	1	0	0	0	0	0	0	0	0	0	0	0	0	1	0	0	1	0	0	0	0	0	0	0	0	0	1	0	0	0	0	0	0	0	1	0	0	0	0	0
2	122	moving	down	-0.49	1	0	0	0	0	0	0	1	0	0	0	1	1	0	0	0	1	0	0	0	0	1	0	0	0	0	0	0	0	0	0	0	0	0	0	0	0	0	0	0	0	0	0	0	0
2	123	moving	down	-0.89	0	0	0	0	1	0	0	0	0	0	1	1	0	0	0	0	1	0	1	0	0	1	1	0	1	1	1	0	0	1	0	1	1	1	1	0	1	1	0	1	0	1	1	1	1
2	124	moving	down	-0.61	0	0	0	0	0	0	0	0	1	0	0	0	0	0	0	0	0	0	0	0	0	0	0	0	1	0	0	1	0	0	0	0	1	1	0	0	1	0	0	0	0	0	0	0	0
2	125	moving	up	0.46	0	0	1	0	0	1	0	1	0	0	0	0	0	1	0	0	0	0	0	0	0	1	0	0	0	1	0	0	1	1	0	0	0	0	1	0	0	0	0	0	0	1	0	1	0
2	126	moving	up	-0.29	0	0	0	0	1	0	0	0	0	0	1	0	1	0	0	0	0	0	0	0	0	0	0	0	0	0	0	0	0	0	0	0	0	0	0	0	0	0	0	1	0	1	0	0	0
2	127	moving	up	-0.21	0	0	0	0	1	0	0	1	0	0	0	0	0	0	0	1	0	0	0	0	1	0	0	1	1	1	1	0	0	1	0	1	0	0	0	0	1	0	0	0	0	1	0	0	0
2	128	moving	down	-1.4	0	0	0	0	0	0	0	0	0	0	0	0	0	0	0	0	0	0	0	0	0	0	0	0	0	0	0	0	1	0	0	0	1	1	1	0	1	0	1	0	0	0	0	0	0
2	129	moving	up	-0.25	0	0	0	0	1	0	0	0	0	1	0	0	0	0	0	1	0	0	0	0	0	0	0	1	0	0	0	0	0	0	0	0	0	0	0	0	1	0	0	0	1	0	0	0	0
2	130	moving	up	-0.07	1	1	1	1	1	1	0	1	0	0	1	0	1	0	1	1	1	0	0	0	1	1	0	0	0	1	0	0	0	1	0	0	1	0	0	0	0	0	0	0	0	1	0	1	1
2	131	moving	down	-0.77	1	0	1	1	0	1	0	0	1	0	0	0	0	0	1	0	1	1	0	1	0	0	1	1	0	1	1	0	0	1	0	1	0	0	0	0	1	1	1	1	1	0	0	0	1
2	132	moving	up	-0.19	0	0	0	1	0	1	1	1	0	0	0	1	0	0	1	1	0	1	1	1	0	1	0	0	0	0	1	1	0	1	0	1	0	0	0	1	0	1	1	1	0	0	1	0	1
2	133	moving	up	-0.4	0	0	0	0	0	1	0	0	0	0	0	0	0	0	0	0	0	0	0	0	0	0	0	0	0	0	0	0	0	0	0	0	1	0	0	1	0	0	1	0	0	0	0	1	0
2	134	moving	up	-0.2	1	1	0	1	0	0	1	1	1	0	1	0	0	0	1	0	1	1	0	0	0	0	0	0	0	0	1	0	1	1	1	0	0	0	0	1	1	1	1	0	0	0	1	1	1
2	135	moving	down	-0.98	0	0	1	0	1	0	1	1	1	1	1	0	1	0	1	0	1	0	1	1	1	1	0	0	0	0	1	0	1	1	1	1	0	0	1	1	0	0	0	0	0	0	0	0	1
2	136	moving	up	-0.83	1	0	0	0	0	0	0	0	0	1	0	0	0	0	1	1	0	0	0	1	0	0	1	1	0	0	0	0	1	0	0	0	0	0	1	0	0	0	0	0	1	1	0	1	0
2	137	moving	down	0.07	0	0	0	0	1	0	0	0	1	0	0	0	0	0	0	0	0	1	0	0	0	0	0	0	0	0	0	0	0	0	0	0	0	0	0	0	0	0	1	1	0	0	0	1	0
2	138	moving	down	-0.43	0	0	1	0	0	0	0	0	1	0	0	0	0	0	0	0	1	0	0	0	1	0	0	0	0	0	0	0	0	0	0	0	0	0	0	0	0	0	0	0	0	1	0	0	1
2	139	moving	up	-0.16	0	0	0	0	0	0	0	0	1	0	1	1	1	0	0	0	0	0	0	0	0	0	0	0	0	0	0	0	0	0	0	0	0	0	0	0	0	0	1	0	0	0	0	0	0
2	140	moving	down	-1.46	0	0	0	0	1	0	0	0	0	0	0	1	1	0	0	0	0	1	0	0	0	1	0	0	0	0	0	0	0	0	0	0	1	0	0	0	1	0	1	0	0	1	1	1	0
2	141	moving	down	-0.63	0	1	1	0	1	1	1	1	0	1	0	1	1	1	0	1	1	0	1	1	0	0	1	0	0	0	0	0	1	1	0	0	0	0	0	0	0	1	1	0	1	0	1	0	1
2	142	moving	up	0.24	0	0	1	0	0	0	0	0	0	0	1	0	0	0	0	1	0	0	0	1	0	0	1	1	0	0	0	0	0	0	0	0	0	0	0	1	0	0	0	0	0	0	0	1	0
2	143	moving	down	-0.42	1	0	0	1	0	1	1	1	1	0	0	0	0	0	0	0	0	0	0	0	0	0	0	0	1	1	1	1	0	0	0	0	0	0	1	0	0	0	0	0	0	0	0	0	0
2	144	moving	up	-0.3	0	0	0	0	0	0	0	0	1	0	0	1	0	0	0	0	0	1	0	0	0	0	0	0	0	0	0	0	1	0	0	0	0	1	0	0	0	0	0	0	0	0	0	0	1
2	145	moving	up	-0.35	0	1	0	0	0	0	0	1	0	0	0	0	0	0	1	0	0	0	1	0	0	1	0	1	0	1	0	0	0	0	1	0	1	0	0	0	0	0	0	1	0	0	0	1	0
2	146	moving	up	-0.7	0	0	1	0	0	1	0	0	1	0	1	0	1	1	1	1	0	0	0	0	0	0	0	0	0	0	1	1	1	1	0	1	1	1	1	1	1	0	0	1	0	0	0	1	1
2	147	moving	down	-0.25	1	0	0	0	0	0	0	0	0	1	1	0	1	1	0	0	1	0	0	0	0	0	0	1	0	0	0	0	0	1	1	0	0	0	1	0	0	1	0	1	0	0	0	0	0
2	148	moving	down	-0.18	0	0	0	0	0	0	0	0	0	0	0	0	0	0	0	0	0	0	0	1	0	0	0	1	0	0	0	0	1	1	0	0	0	0	0	0	0	0	0	0	0	0	0	1	0
2	149	moving	up	0.38	0	0	0	0	0	0	0	0	0	1	0	0	0	0	0	0	0	0	0	0	0	0	0	0	0	1	0	0	0	0	0	1	0	0	0	0	0	0	0	0	1	1	0	0	0
2	150	moving	down	-0.47	0	0	0	0	0	0	0	0	0	0	0	1	0	0	0	1	0	0	0	0	0	0	0	0	1	0	1	0	0	1	0	1	1	1	1	0	1	1	1	0	0	0	0	0	0
2	151	moving	up	-0.23	0	0	0	0	0	0	0	0	0	0	0	0	0	0	1	0	0	0	0	1	0	0	0	1	0	1	1	0	0	0	0	0	0	0	0	0	0	1	0	0	0	0	0	0	0
2	152	moving	up	-0.04	0	1	0	0	0	0	0	0	1	0	0	0	0	0	0	0	0	0	0	0	0	0	0	0	0	0	0	0	0	0	1	0	0	1	0	0	0	1	0	0	0	0	0	0	0
2	153	moving	down	-0.91	0	1	1	0	1	0	0	0	1	0	1	1	0	1	0	0	0	0	0	1	1	1	1	1	0	0	1	0	1	1	1	1	0	0	1	0	0	0	1	0	1	0	1	0	1
2	154	moving	down	-0.49	0	1	0	0	0	0	1	0	1	1	0	1	0	0	1	0	0	0	1	0	1	1	0	0	1	0	1	0	0	1	1	0	0	0	0	1	1	0	1	1	0	1	1	0	1
2	155	moving	down	-1.01	1	0	0	1	1	1	0	1	0	0	0	1	1	1	0	1	1	1	0	0	0	0	1	1	0	0	1	0	0	1	0	1	0	1	1	0	1	0	0	0	0	1	0	1	1
2	156	moving	up	-0.09	0	0	0	0	0	0	0	0	0	0	0	0	0	1	0	0	0	0	0	0	1	0	0	0	1	0	0	0	0	0	0	0	0	0	0	0	0	0	0	0	1	1	0	1	0
2	157	moving	up	0.45	0	1	0	0	1	0	0	0	0	0	0	0	0	0	0	1	0	1	0	0	1	0	1	0	0	0	0	1	0	0	0	0	1	0	0	0	0	0	0	0	0	0	1	0	1
2	158	moving	up	0.13	1	1	0	1	0	1	0	1	0	1	1	0	0	0	1	1	1	1	0	0	0	1	1	0	0	0	0	0	0	1	1	1	1	0	1	1	0	0	0	0	1	0	1	1	1
2	159	moving	down	0.06	0	0	0	0	0	0	0	0	1	0	0	0	0	0	0	0	0	1	0	1	0	0	0	0	0	0	0	0	0	0	0	0	0	0	0	0	0	1	0	1	0	0	0	0	0
2	160	moving	up	0.16	1	0	0	0	0	0	0	0	1	0	1	1	0	1	0	0	0	0	1	0	0	0	0	0	1	0	1	0	0	0	0	0	0	0	0	1	0	1	1	0	0	0	0	1	0
2	161	moving	up	-0.05	1	0	0	0	0	0	0	0	0	0	0	0	0	0	0	0	1	0	0	0	0	0	0	0	0	0	0	1	0	0	0	0	0	1	0	0	0	0	0	0	0	0	1	0	0
2	162	moving	down	-1.23	0	0	1	1	0	1	0	0	0	1	0	0	0	0	1	1	0	0	1	1	1	1	0	1	1	1	1	0	0	0	0	1	0	0	0	1	1	0	0	1	1	1	1	1	0
2	163	moving	up	-0.01	0	0	0	0	0	0	0	1	0	0	0	1	0	0	0	1	0	1	0	0	0	0	0	0	0	0	0	0	1	1	0	0	0	0	0	0	0	0	0	0	0	0	0	0	0
2	164	moving	up	0.21	0	0	0	0	0	0	0	0	0	0	0	0	0	0	0	0	0	0	0	0	0	0	1	1	0	0	0	0	0	0	0	0	0	1	1	0	1	0	0	0	0	0	0	0	0
2	165	moving	down	-0.47	1	0	0	0	1	1	0	1	0	0	0	0	1	0	1	1	0	0	0	1	0	0	1	0	0	1	1	0	0	1	1	1	0	1	1	0	1	1	0	0	0	0	1	1	1
2	166	moving	up	-0.31	1	0	0	0	0	0	1	0	0	1	0	0	0	0	0	0	1	0	0	1	0	0	0	0	0	0	0	0	0	0	0	0	0	1	1	0	1	1	0	1	1	0	0	0	1
2	167	moving	up	-0.16	0	0	0	0	1	0	0	0	0	0	0	0	0	1	0	0	0	0	0	0	1	0	0	0	1	0	0	1	0	0	0	0	0	0	0	0	0	0	0	0	1	0	0	0	0
2	168	moving	up	-0.55	0	0	0	1	1	0	0	0	1	1	0	1	0	0	0	0	1	0	1	0	1	1	1	0	1	0	0	1	1	1	0	1	0	1	0	0	1	0	1	1	0	0	0	1	1
2	169	moving	down	0.08	0	0	0	0	0	0	0	0	0	0	1	0	0	0	0	0	1	0	0	0	0	0	1	1	0	0	0	0	0	0	0	0	1	0	0	0	0	0	0	0	0	0	1	0	0
2	170	moving	down	-0.17	0	0	0	0	0	1	0	0	0	0	0	1	0	0	0	0	0	0	0	0	0	0	0	0	0	0	1	1	0	0	0	0	0	0	1	0	0	0	0	1	0	0	0	0	0
2	171	moving	up	0.35	0	1	1	1	0	1	1	1	0	0	1	0	0	0	0	1	1	0	0	0	1	1	1	1	1	0	1	0	0	1	1	1	0	0	0	0	0	1	1	0	1	0	0	1	0
2	172	moving	down	-1.14	0	1	0	1	0	0	1	1	0	0	0	0	0	0	1	0	1	0	0	0	0	0	0	1	0	0	0	0	0	1	0	0	1	0	0	0	0	0	0	1	0	0	0	0	1
2	173	moving	up	0.02	1	0	0	0	0	0	0	0	0	0	0	1	1	0	0	0	0	0	0	0	0	1	1	1	0	1	0	0	1	1	0	0	0	0	0	0	0	0	0	0	0	1	0	0	1
2	174	moving	down	-0.43	0	0	0	0	0	0	0	0	0	0	0	0	0	0	1	1	0	0	0	0	1	0	0	1	0	0	0	0	1	0	1	1	0	0	0	1	0	0	1	0	1	0	1	1	0
2	175	moving	up	0.01	1	1	0	1	0	0	0	0	0	1	1	0	0	1	1	0	1	1	0	1	1	0	0	0	1	0	1	0	0	1	1	0	0	1	0	0	1	1	1	1	0	0	1	1	1
2	176	moving	down	-0.52	0	1	0	0	1	0	0	0	1	0	0	0	0	0	1	0	1	1	0	0	0	0	0	0	0	1	1	0	0	0	1	1	0	1	1	0	0	0	0	0	0	0	0	0	0
2	177	moving	down	-0.53	0	0	0	0	0	0	0	0	0	1	0	0	0	0	0	0	0	0	0	1	0	0	0	0	0	0	0	0	0	0	0	0	1	0	1	0	0	0	1	1	0	0	0	0	0
2	178	moving	up	-0.34	0	0	1	0	1	1	1	0	0	0	1	1	0	1	0	0	1	0	0	0	1	1	0	1	0	1	1	1	0	0	1	0	0	1	1	1	1	0	0	1	0	1	0	0	0
2	179	moving	down	-0.78	0	0	0	1	0	0	0	0	0	1	0	1	0	0	1	0	0	0	0	1	0	0	0	0	0	0	0	1	0	0	1	0	0	1	0	0	1	0	1	1	0	0	0	1	0
2	180	moving	down	-0.65	0	0	1	1	0	1	0	1	0	0	1	1	0	1	1	0	1	1	1	0	0	0	1	0	1	0	1	1	0	0	0	1	0	0	1	1	0	1	1	0	1	1	0	0	0
2	181	moving	up	-0.09	0	0	0	0	0	0	0	1	1	0	0	0	1	0	0	0	1	0	0	0	0	0	0	0	0	0	1	0	0	0	0	0	1	1	1	1	0	0	0	0	0	1	0	1	0
2	182	moving	up	-0.36	1	0	0	0	0	0	0	0	0	0	0	0	1	0	0	0	0	0	1	0	0	0	1	0	0	0	0	0	0	0	0	0	0	0	0	0	0	0	0	0	0	0	1	0	0
2	183	moving	down	-0.74	0	0	0	0	0	0	1	1	0	0	0	0	1	0	1	1	0	0	0	0	0	1	1	0	0	0	0	1	0	0	0	1	0	0	1	0	0	1	0	0	0	0	0	0	0
2	184	moving	down	-0.29	0	0	0	1	0	0	0	0	0	0	0	0	0	0	0	1	0	0	0	0	0	0	0	0	0	1	0	0	0	1	1	0	0	0	0	0	0	0	0	1	0	0	0	0	0
2	185	moving	up	-0.25	1	1	0	0	0	0	0	0	0	0	0	0	0	0	1	0	0	0	0	1	0	0	0	0	0	0	0	0	0	0	0	0	0	0	0	0	0	1	0	0	1	0	0	0	0
2	186	moving	down	-0.56	0	0	1	0	0	0	0	0	0	0	0	0	0	0	0	0	0	0	0	0	0	0	1	1	0	1	1	0	0	0	0	1	0	0	0	1	0	0	1	0	1	1	0	0	0
2	187	moving	down	-0.5	1	1	1	0	1	1	0	0	0	1	1	1	0	1	0	0	1	0	1	0	0	1	1	0	0	0	0	0	0	1	1	1	0	0	0	1	1	1	1	0	0	1	1	0	0
2	188	moving	up	-0.13	0	1	0	0	0	0	0	0	0	1	1	0	0	0	1	0	1	0	0	1	0	0	0	0	0	0	0	1	1	1	0	0	0	1	0	0	0	0	0	1	0	0	0	0	0
2	189	moving	up	-0.07	0	0	0	0	0	1	0	0	1	1	1	1	0	1	0	0	1	1	0	0	0	0	0	0	0	0	0	0	1	0	0	0	1	0	0	1	0	0	0	0	0	0	1	0	0
2	190	moving	up	0.34	0	0	0	0	0	1	0	0	0	0	0	1	0	0	1	0	0	0	0	0	0	1	0	0	0	1	0	0	0	0	0	0	0	0	0	0	0	0	0	0	0	0	0	0	1
2	191	moving	up	-0.66	1	1	0	0	0	1	0	0	0	0	0	1	1	0	1	1	0	0	1	0	1	0	0	0	1	1	0	0	1	0	1	0	1	0	1	1	0	1	1	1	1	1	0	0	0
2	192	moving	up	-0.72	1	1	1	1	1	1	0	0	1	0	0	1	1	1	1	0	1	1	0	1	1	1	1	1	0	0	0	0	1	1	0	0	0	0	0	0	0	1	0	0	1	0	0	0	1
2	193	moving	up	-0.62	0	0	0	0	1	0	0	0	1	0	0	1	1	1	0	1	1	0	1	1	1	0	0	1	0	1	1	0	1	0	0	0	1	1	0	0	0	1	1	1	0	0	0	1	1
2	194	moving	up	-0.73	1	1	0	1	1	0	1	1	0	0	1	1	1	0	0	0	0	0	0	0	0	1	0	1	0	1	1	1	1	0	0	1	1	0	1	0	1	1	0	0	1	1	0	0	1
2	195	moving	down	0	0	0	0	0	0	0	1	0	0	0	0	1	0	0	0	0	0	0	0	0	0	0	0	0	0	0	0	1	0	0	0	0	0	0	0	1	1	0	0	0	0	0	0	0	0
2	196	moving	up	-0.37	0	0	0	0	0	0	0	0	0	0	0	0	0	0	0	1	0	0	0	0	1	0	0	0	0	0	1	0	0	0	0	0	0	0	0	1	0	0	0	1	0	0	0	0	0
2	197	moving	down	-0.72	0	1	0	0	1	0	1	0	0	0	0	1	1	0	0	1	0	0	0	0	1	0	0	0	0	0	0	1	0	0	1	0	0	0	0	0	0	0	0	0	0	1	0	0	1
2	198	moving	down	-1.05	1	1	0	1	1	1	1	0	0	1	0	1	1	0	0	1	0	0	0	1	1	0	0	1	0	1	1	1	1	0	0	1	0	0	0	1	1	1	0	0	1	0	1	0	0
2	199	moving	down	-0.42	0	0	0	0	0	1	0	1	0	1	0	0	0	1	1	0	0	0	1	1	1	0	1	0	0	1	0	0	0	1	1	1	0	1	1	1	1	0	1	1	0	0	1	1	1
2	200	moving	down	-0.95	1	1	1	0	0	1	1	0	1	1	1	0	1	1	0	0	1	1	0	0	0	0	1	0	1	0	0	1	0	1	0	1	0	1	0	1	0	1	0	0	0	0	0	1	0
2	201	moving	down	-0.16	0	0	1	0	1	0	1	1	0	0	0	0	0	0	0	0	0	0	1	0	1	0	0	0	0	0	0	0	0	0	1	1	1	0	0	0	0	0	1	0	0	0	0	0	1
2	202	moving	down	-0.6	0	1	0	0	1	0	0	0	1	1	1	1	1	0	0	1	1	1	1	0	1	1	0	1	0	1	0	0	1	0	0	1	0	0	0	0	0	1	1	1	0	1	0	1	1
2	203	moving	down	-0.52	0	0	0	0	1	0	1	0	0	0	0	0	0	0	0	0	1	0	0	0	0	0	1	0	0	0	0	0	0	0	0	0	0	1	0	0	0	0	0	0	0	0	0	0	0
2	204	moving	up	0.45	0	0	0	0	0	0	0	0	0	0	1	1	1	0	1	1	0	0	1	0	1	1	1	0	1	1	1	1	0	1	0	1	1	1	1	0	0	1	1	0	0	0	0	1	0
2	205	moving	down	-0.65	0	0	0	0	0	1	0	0	0	0	0	0	0	0	0	1	1	0	0	0	0	1	0	0	0	0	0	0	0	0	0	1	0	0	0	0	0	0	0	0	0	0	1	0	0
2	206	moving	down	-0.27	1	0	0	0	0	0	1	1	0	1	0	0	0	0	0	1	1	1	0	0	1	0	0	0	1	1	1	0	1	0	0	1	0	1	1	0	0	1	1	1	0	0	1	1	1
2	207	moving	down	-0.93	0	1	0	0	0	0	0	0	0	0	0	0	0	0	0	1	1	0	0	0	0	0	0	0	0	0	0	0	0	0	0	0	0	0	0	0	0	0	0	1	0	1	0	0	0
2	208	moving	down	-0.03	0	0	0	0	0	0	0	0	0	0	0	0	0	0	1	0	1	0	1	0	1	0	0	0	0	0	0	0	0	0	0	0	0	0	0	0	0	1	0	0	0	0	0	0	0
2	209	moving	down	-0.3	1	0	1	0	0	0	0	0	1	0	1	0	0	1	1	1	0	0	1	0	1	0	0	0	1	1	1	0	1	1	0	0	1	1	0	1	0	0	1	1	1	1	0	1	1
2	210	moving	down	-1.08	0	0	0	0	1	1	0	0	0	0	1	0	0	0	1	0	0	0	0	0	0	0	0	0	0	1	0	0	1	0	1	1	0	0	1	0	0	0	0	0	0	0	0	0	1
2	211	moving	up	-0.2	1	0	0	1	0	0	0	0	0	0	0	0	0	0	0	0	0	0	0	0	0	1	0	0	0	0	1	0	0	0	0	0	0	0	0	1	0	0	0	0	1	0	0	0	0
2	212	moving	down	-0.16	1	1	1	0	1	1	0	1	1	0	0	1	1	1	1	1	1	0	1	1	1	0	0	0	1	1	0	1	1	0	0	0	0	0	0	1	0	1	0	0	0	0	1	1	0
2	213	moving	down	-0.94	1	1	1	0	0	0	1	1	0	0	0	0	0	0	0	1	1	1	0	1	1	0	1	0	1	0	1	0	0	0	1	0	0	1	0	1	0	1	1	0	1	0	1	1	1
2	214	moving	up	-0.22	1	1	0	0	1	0	1	0	0	0	0	0	0	1	1	1	0	0	0	0	1	0	0	0	0	0	0	0	0	0	1	0	0	0	0	0	0	0	0	1	0	0	1	0	0
2	215	moving	down	-0.93	1	1	1	1	0	1	1	0	0	0	0	1	0	1	0	1	0	1	0	1	0	1	1	1	0	0	0	1	0	0	1	1	1	0	0	1	0	0	0	1	1	0	0	1	0
2	216	moving	up	0.23	0	0	0	0	1	0	0	0	0	0	0	0	0	0	0	0	0	0	0	1	0	0	1	1	0	0	0	0	1	0	0	0	1	1	0	0	0	1	1	0	1	0	0	0	0
2	217	moving	up	0.07	0	0	1	1	1	0	1	1	0	0	0	0	0	1	1	1	1	0	0	1	1	0	1	0	0	0	0	0	0	1	1	1	0	0	0	1	0	1	1	0	1	1	1	0	1
2	218	moving	up	0.52	0	1	0	0	0	0	1	0	1	0	0	1	0	0	0	0	0	1	0	0	0	0	1	0	0	0	0	0	0	0	0	0	0	1	0	0	0	1	0	1	1	1	0	0	1
2	219	moving	down	-0.91	0	1	0	1	0	0	0	1	0	0	0	0	0	1	1	0	1	1	1	0	1	1	1	0	0	0	1	0	1	1	0	1	0	1	0	0	1	1	1	1	0	0	0	1	1
2	220	moving	up	-0.19	1	1	0	1	1	0	1	1	1	1	1	0	0	0	1	1	0	0	0	0	0	0	0	1	0	0	1	0	0	1	1	1	0	1	0	0	1	0	1	0	1	0	1	1	1
2	221	moving	down	-0.33	0	0	0	0	0	0	0	0	1	0	0	0	0	0	0	0	0	0	0	0	1	0	0	0	0	0	0	0	1	0	1	0	0	1	0	0	0	0	0	0	0	0	0	0	0
2	222	moving	up	-0.2	1	0	0	1	1	1	0	0	0	0	0	0	0	0	0	0	1	1	1	0	0	0	0	0	1	0	0	0	0	1	1	0	1	0	0	0	0	0	0	0	0	0	1	0	0
2	223	moving	up	-0.13	1	1	0	1	1	0	1	1	0	0	0	0	1	1	0	1	1	0	1	1	1	1	0	0	0	1	1	0	1	1	0	1	1	0	1	0	0	0	0	0	1	0	1	0	0
2	224	moving	up	-0.1	0	0	0	0	1	1	0	1	0	0	0	1	0	0	0	0	1	0	0	0	0	0	0	1	0	0	1	0	1	0	0	0	1	0	0	1	1	0	0	0	0	1	0	0	0
2	225	moving	up	-0.58	0	0	0	0	1	1	0	0	1	1	0	1	0	0	0	0	0	0	1	1	1	1	1	0	1	0	1	0	1	0	1	0	0	0	0	1	0	1	1	0	1	1	1	1	0
2	226	moving	up	-0.31	0	1	1	0	0	0	0	0	0	0	0	0	0	0	0	0	1	0	0	0	1	0	0	0	0	0	0	0	0	0	0	0	0	0	0	0	0	0	0	1	0	0	0	0	0
2	227	moving	up	-0.24	0	0	1	0	0	0	1	0	0	0	0	1	1	0	0	0	1	0	0	0	1	0	0	0	0	1	0	0	0	0	0	0	1	1	0	0	0	0	1	0	0	0	0	0	1
2	228	moving	down	-0.25	0	0	0	0	0	0	0	0	0	0	0	0	0	1	1	0	1	0	0	0	0	0	0	0	0	0	0	0	0	0	0	0	0	0	0	0	0	0	1	0	0	0	0	0	1
2	229	moving	down	-0.59	0	0	0	0	0	1	1	1	1	1	1	1	1	1	0	1	1	0	1	0	1	0	0	1	0	1	1	0	0	0	1	0	1	0	0	0	1	1	1	0	0	0	1	1	0
2	230	moving	down	-0.54	0	0	0	1	1	1	0	0	0	1	0	0	0	0	1	0	1	0	0	0	1	0	0	0	1	0	0	0	0	0	0	0	1	0	0	0	0	0	0	1	0	0	1	0	0
2	231	moving	down	-0.69	1	0	0	0	0	0	0	0	0	0	0	0	1	0	0	0	0	0	0	0	1	1	0	1	0	0	1	0	0	0	0	0	0	1	0	1	0	0	0	0	1	1	1	0	0
2	232	moving	up	-0.25	0	0	0	0	0	0	1	0	0	0	0	0	0	0	1	1	1	0	0	0	0	0	0	0	1	0	1	0	1	0	1	0	0	1	0	0	0	0	0	0	0	1	0	1	0
2	233	moving	down	-0.51	1	1	0	0	1	0	0	0	1	0	1	0	0	1	1	1	1	1	0	1	0	1	0	0	0	1	1	0	0	1	1	1	0	0	0	0	0	0	1	0	1	0	1	1	0
2	234	moving	up	-0.34	1	1	0	0	0	1	1	0	0	0	1	1	1	0	0	0	1	0	0	0	1	1	1	0	1	1	0	1	0	1	0	0	1	0	0	0	1	1	0	1	1	1	1	1	0
2	235	moving	down	-0.47	0	0	0	0	0	0	0	0	1	0	1	1	0	0	0	0	0	0	0	0	1	0	1	0	0	1	0	0	0	0	1	0	1	0	0	1	1	0	0	1	0	0	0	0	0
2	236	moving	up	-0.43	1	0	1	1	1	0	0	0	0	0	1	0	1	0	0	0	0	0	0	0	0	0	0	0	0	0	1	0	0	0	0	0	0	0	0	0	1	0	0	1	0	0	0	1	0
2	237	moving	up	-0.65	1	0	1	1	0	0	0	0	0	0	1	0	0	0	0	0	0	1	1	0	0	1	1	1	1	0	1	1	1	0	0	0	1	0	1	1	0	0	0	1	1	0	1	1	1
2	238	moving	down	-0.33	0	0	1	0	0	0	1	0	1	0	0	0	1	0	1	1	1	1	0	1	0	0	1	1	1	1	0	1	0	1	0	0	1	0	1	1	1	0	1	1	0	0	0	0	1
2	239	moving	down	-0.75	0	1	0	0	0	0	1	0	1	1	0	0	1	0	0	1	0	0	0	1	1	1	0	1	1	0	1	1	1	1	0	1	0	0	1	1	0	0	0	1	0	1	0	1	0
2	240	moving	up	0.18	0	1	1	0	0	1	0	0	0	1	1	1	0	1	1	0	0	1	0	0	0	0	0	0	1	1	1	0	1	1	1	0	0	0	1	1	1	0	0	0	0	1	1	1	0
3	1	static	down	-1.01	0	0	0	0	0	0	1	0	1	1	0	1	1	1	0	0	1	0	0	1	1	1	1	0	1	1	0	1	0	1	1	0	1	1	1	0	0	0	1	1	0	0	1	0	0
3	2	static	down	-0.18	0	1	0	0	0	0	0	1	0	0	0	0	1	0	0	0	0	0	0	0	0	0	0	0	0	1	1	1	0	0	1	0	0	1	0	0	1	1	0	0	0	0	0	0	0
3	3	static	up	-0.93	0	1	0	0	0	0	1	0	1	0	0	0	1	0	0	0	0	0	0	1	0	0	0	0	0	0	0	0	0	0	0	1	0	0	0	0	0	0	0	0	0	0	0	0	0
3	4	static	down	-0.13	0	0	0	0	1	0	0	0	0	0	1	0	1	0	0	0	1	0	0	0	0	0	0	0	1	0	0	0	0	0	0	0	0	0	0	0	0	0	0	0	0	0	0	0	0
3	5	static	up	-0.36	0	0	1	0	0	0	0	0	0	0	0	0	1	0	0	0	0	0	0	0	0	1	1	0	0	0	0	0	0	0	0	0	0	0	0	0	0	0	1	0	0	0	0	0	0
3	6	static	up	-0.52	0	0	0	1	0	0	0	0	0	0	0	0	1	0	1	1	0	1	0	0	0	0	0	0	0	0	0	0	0	0	0	0	0	0	1	0	0	0	0	0	0	0	0	0	0
3	7	static	up	-0.27	0	1	0	0	0	0	1	0	0	0	0	1	0	0	0	0	1	0	0	1	1	0	0	0	0	0	0	0	0	0	0	0	1	0	1	0	0	1	1	1	0	0	0	0	1
3	8	static	up	-0.23	0	0	0	1	0	0	0	1	1	1	1	1	1	1	1	1	1	1	1	1	0	1	1	0	0	1	0	0	1	1	0	1	0	0	1	0	0	0	1	1	1	0	0	0	0
3	9	static	down	-0.07	1	1	1	0	0	1	0	1	0	1	1	0	1	1	1	0	1	0	1	1	0	0	0	1	0	1	0	0	0	0	0	0	1	0	1	1	1	0	0	1	1	0	1	0	0
3	10	static	down	0.91	1	1	0	0	1	1	1	1	1	1	1	0	0	1	0	1	0	1	0	0	1	1	0	0	1	0	0	0	0	1	1	0	1	0	0	1	0	0	1	1	0	1	1	0	0
3	11	static	down	0.66	0	0	0	1	0	1	1	0	0	0	0	1	0	0	0	0	0	0	0	1	0	1	0	1	0	0	0	0	0	0	0	1	0	1	0	0	1	0	0	0	0	1	0	1	0
3	12	static	up	0.8	1	1	1	1	1	1	0	0	1	1	1	1	0	1	1	0	0	1	0	0	0	1	0	1	1	1	0	0	0	1	0	0	0	0	0	0	0	1	1	1	0	0	0	1	0
3	13	static	up	0.27	0	0	0	0	0	0	0	0	1	0	0	0	0	0	0	0	0	0	0	0	0	0	1	0	1	0	0	1	0	0	0	0	0	0	0	0	0	1	0	0	0	0	0	1	0
3	14	static	down	-0.03	1	0	0	1	0	0	0	0	1	0	0	0	0	0	0	1	0	0	0	0	1	0	0	0	0	0	0	0	0	1	0	0	0	0	0	0	0	0	0	0	0	0	0	0	0
3	15	static	down	-0.07	0	0	0	0	1	1	0	0	1	0	0	0	0	1	0	0	0	0	0	0	0	0	0	0	0	0	0	0	1	0	0	0	0	0	0	0	0	0	0	0	1	0	0	0	0
3	16	static	down	-0.22	0	1	1	1	0	0	0	1	1	0	1	0	1	1	0	0	0	0	1	1	0	1	0	1	1	1	0	0	1	1	1	0	1	1	1	0	0	0	1	0	1	1	1	0	0
3	17	static	up	0.54	0	0	0	0	0	0	0	0	0	0	0	1	0	0	0	1	0	0	0	1	0	0	0	0	1	1	0	1	0	0	0	1	0	0	0	0	1	0	1	0	0	1	0	0	1
3	18	static	down	-0.28	0	0	0	1	0	0	0	0	0	1	0	0	0	0	0	0	1	0	0	0	0	0	0	0	0	0	0	0	1	0	0	1	0	0	0	0	0	1	0	0	0	0	0	0	0
3	19	static	down	0.33	0	0	0	0	0	0	0	1	0	1	0	0	0	0	0	0	0	0	0	0	0	0	0	0	0	0	1	0	0	0	0	0	0	0	0	0	0	0	0	0	1	1	0	0	1
3	20	static	up	0.42	1	0	0	0	1	0	0	1	0	1	1	0	0	1	1	0	0	1	0	0	1	1	0	0	0	0	0	0	0	0	0	0	0	0	0	1	0	0	0	0	0	0	0	0	0
3	21	static	down	0.05	0	1	1	0	0	0	1	0	0	1	0	0	1	1	1	1	0	1	1	1	1	1	1	1	0	0	0	0	1	0	1	1	0	0	0	0	1	0	1	0	1	1	0	0	1
3	22	static	down	0.29	0	0	0	1	0	0	0	0	0	0	0	0	0	0	0	0	0	0	0	1	0	0	0	0	0	0	0	1	0	0	0	1	0	0	0	0	0	1	0	0	0	0	0	0	0
3	23	static	down	-0.03	0	0	1	1	1	1	1	0	0	0	0	0	0	1	0	0	1	0	0	0	0	0	0	0	1	0	0	0	0	0	0	1	0	0	0	0	0	0	0	0	1	0	1	0	0
3	24	static	up	0.48	0	0	0	0	0	1	0	0	0	0	0	0	0	0	0	0	1	0	0	0	0	0	1	1	0	1	1	1	0	0	0	0	0	0	0	0	1	0	1	0	0	1	1	0	0
3	25	static	up	0.29	0	0	0	0	1	1	0	1	0	0	0	0	0	1	0	0	1	0	0	1	1	1	1	0	0	0	1	0	0	0	0	0	0	0	0	0	0	1	0	0	0	0	0	0	0
3	26	static	up	0.44	0	0	0	1	0	0	0	1	0	0	1	0	0	1	1	0	0	1	0	0	0	0	0	0	0	0	1	0	0	0	1	0	0	0	0	1	0	1	0	0	0	0	0	0	0
3	27	static	up	-0.22	0	0	0	1	0	1	1	1	0	1	0	1	0	0	1	0	1	1	1	0	0	1	1	1	1	0	0	0	0	0	0	1	0	1	1	1	1	0	1	1	1	0	1	0	0
3	28	static	down	0.13	0	0	0	0	1	1	0	1	1	0	0	0	1	0	0	0	1	1	0	0	0	0	0	1	0	0	0	1	0	0	0	0	0	1	0	0	0	0	0	1	1	0	0	0	0
3	29	static	down	0.35	0	0	1	1	1	0	1	1	1	0	0	1	0	1	0	0	0	1	0	1	0	1	0	1	1	0	0	0	1	0	0	1	1	1	1	0	0	1	0	1	1	0	0	1	1
3	30	static	down	-0.11	0	0	1	0	1	1	0	1	1	0	1	0	1	1	0	0	1	0	1	0	1	0	0	0	0	1	0	1	1	1	0	0	1	0	0	1	0	1	0	1	0	0	0	1	1
3	31	static	down	0.24	0	0	0	1	0	0	1	0	0	1	0	0	0	0	1	0	0	0	1	0	0	1	0	0	0	0	0	0	0	0	0	0	0	1	0	0	0	0	1	0	1	0	0	0	1
3	32	static	down	0.12	0	0	0	0	0	0	0	0	0	1	0	0	0	0	0	0	0	0	1	0	0	0	0	0	0	0	0	0	0	0	0	0	1	0	1	0	0	0	0	0	0	1	0	0	0
3	33	static	down	0.38	0	0	0	0	0	1	0	0	0	1	0	0	1	0	0	0	0	1	0	0	0	0	0	0	0	0	0	0	1	0	0	0	0	1	1	0	0	0	1	0	0	0	1	1	1
3	34	static	down	-0.18	1	1	0	0	1	1	0	1	1	1	1	0	0	0	0	0	0	1	1	1	1	0	1	1	1	0	1	0	1	0	0	0	0	1	0	1	0	0	0	0	1	0	0	0	1
3	35	static	down	0.54	0	0	0	1	0	0	0	0	0	1	0	0	0	0	0	0	0	0	0	0	0	0	1	0	0	0	0	0	0	0	1	0	0	0	0	0	0	0	1	0	0	0	0	0	0
3	36	static	up	0.16	0	1	0	0	0	0	0	0	0	0	0	0	0	0	0	0	0	0	0	0	0	1	0	0	0	1	0	0	0	0	0	1	0	0	0	0	0	0	0	0	0	1	0	0	0
3	37	static	down	0.6	0	0	1	0	0	0	0	0	0	0	0	0	1	0	0	0	1	0	1	0	0	0	0	0	0	0	0	0	0	1	0	0	0	0	1	0	0	0	0	0	0	0	0	0	0
3	38	static	up	-0.31	1	0	0	0	1	1	0	1	0	1	1	1	1	0	1	0	1	0	0	0	1	1	1	1	1	0	0	0	0	1	0	0	0	1	1	0	0	0	0	0	0	1	1	1	1
3	39	static	up	0.49	0	0	0	0	0	0	0	1	0	1	0	0	0	0	0	1	0	0	0	0	1	0	0	1	0	0	0	0	0	0	0	1	0	1	1	1	0	1	1	0	0	0	0	0	0
3	40	static	up	0.3	0	1	0	0	0	0	1	1	0	1	0	0	0	0	0	0	0	1	1	0	0	0	0	0	0	0	0	0	0	0	1	1	0	0	1	0	0	1	1	0	0	0	0	0	0
3	41	static	up	0.39	0	1	0	0	0	0	0	0	1	0	0	0	1	0	0	1	0	0	0	0	0	0	0	0	0	0	0	0	0	0	0	0	1	0	1	0	0	0	0	0	1	0	0	1	1
3	42	static	down	0.53	0	0	0	0	0	0	0	0	0	0	0	0	0	0	0	0	0	0	0	0	0	0	0	1	0	0	1	0	1	0	0	0	0	0	0	0	0	0	0	0	0	0	0	1	0
3	43	static	up	0.6	1	0	0	1	1	0	0	0	0	0	0	0	0	0	0	0	0	1	0	0	0	0	0	0	1	1	0	0	0	1	0	0	0	0	1	1	0	0	0	0	0	0	0	0	1
3	44	static	down	-0.56	0	1	1	0	0	0	0	0	0	0	0	0	0	0	1	0	0	0	0	0	1	0	0	0	1	1	0	1	1	0	0	0	0	0	0	1	1	0	0	0	1	0	0	0	0
3	45	static	up	0.42	0	0	0	0	0	0	0	0	0	0	0	0	0	0	0	0	0	1	0	1	0	1	1	0	0	0	0	0	0	0	0	0	0	1	0	0	0	0	0	0	0	0	1	0	0
3	46	static	up	1.1	0	1	1	1	1	1	0	0	0	0	1	0	0	1	0	0	0	0	0	0	0	0	1	0	1	0	0	1	0	1	1	0	1	1	1	0	0	1	0	1	1	1	1	0	1
3	47	static	down	0.27	0	1	1	0	0	1	1	0	0	0	0	0	0	0	0	0	1	0	0	0	0	0	0	0	0	0	0	0	0	0	0	0	0	0	0	1	1	1	0	0	1	0	0	1	1
3	48	static	down	0.22	1	0	0	1	0	0	0	1	0	0	0	1	0	0	0	0	0	0	0	0	0	0	0	0	0	0	1	1	1	1	0	1	0	0	0	0	0	0	0	0	0	1	0	1	0
3	49	static	up	0.75	0	0	0	0	1	0	0	1	0	1	0	0	0	0	0	0	0	0	0	0	0	0	0	0	0	0	0	1	0	0	0	0	0	0	0	0	0	0	0	0	0	0	1	0	0
3	50	static	down	0.37	1	0	0	1	1	1	1	1	0	1	0	0	1	1	0	0	1	0	0	1	1	0	0	0	0	1	1	1	0	0	1	1	0	0	0	1	0	0	0	0	1	1	0	0	1
3	51	static	down	0.12	0	0	0	0	0	0	0	0	0	0	0	1	0	0	0	0	0	1	1	0	1	0	0	1	0	0	0	0	1	0	0	1	0	0	1	0	0	0	1	0	0	0	1	0	0
3	52	static	up	1.21	0	0	0	0	1	0	0	0	1	0	0	1	1	1	1	0	0	0	1	0	0	1	0	0	0	0	1	0	0	0	0	0	0	0	1	0	1	0	0	0	0	0	0	0	0
3	53	static	up	-0.08	0	0	0	0	0	0	0	1	0	0	0	0	0	0	1	0	0	0	0	0	0	0	1	0	0	0	0	0	0	0	0	0	1	0	0	0	0	0	1	0	0	0	1	0	0
3	54	static	up	0.19	1	1	0	0	0	0	0	1	0	0	0	0	1	1	0	0	0	0	0	0	0	0	0	1	0	1	1	0	0	0	0	0	0	0	1	0	1	0	1	0	0	0	0	0	1
3	55	static	up	0.4	1	0	0	0	0	0	0	0	0	0	0	1	0	0	0	1	1	1	0	0	0	0	0	1	0	0	0	0	0	0	0	0	0	1	1	1	0	0	0	1	0	1	0	0	0
3	56	static	up	0.22	0	0	0	0	0	0	0	0	0	1	0	0	0	0	1	0	0	0	0	0	0	1	1	0	0	0	1	0	1	1	0	0	0	0	0	0	1	1	0	0	0	0	0	1	0
3	57	static	up	0.07	0	0	0	1	0	0	0	0	0	0	0	0	0	0	0	0	0	0	0	1	1	0	0	0	0	0	0	0	0	0	0	0	0	1	0	0	0	1	0	0	0	0	0	0	1
3	58	static	up	-0.21	1	1	0	1	0	0	1	1	0	0	0	0	0	0	0	0	0	1	1	0	0	0	0	0	1	0	0	0	0	0	0	0	0	0	0	1	0	1	0	0	0	0	0	1	1
3	59	static	down	-0.13	1	0	1	1	0	0	1	0	1	1	1	0	0	1	1	0	1	0	1	0	0	1	0	0	1	1	0	0	0	1	0	0	0	1	0	0	0	1	1	1	0	1	1	1	1
3	60	static	down	-0.17	1	1	1	0	0	0	0	0	0	1	0	0	0	0	1	1	0	1	0	0	0	0	0	0	0	1	0	1	0	0	1	0	1	0	0	0	0	0	0	0	0	0	0	0	0
3	61	static	down	0.1	0	1	0	0	1	0	0	1	0	0	0	1	0	0	0	1	0	0	1	0	0	0	1	1	0	1	0	1	1	0	0	0	1	1	0	1	1	0	1	1	1	1	1	1	1
3	62	static	down	0.33	0	0	0	0	0	0	0	0	0	0	0	0	0	0	0	0	0	1	1	0	0	0	0	0	0	0	0	0	0	1	0	0	0	0	0	0	0	1	1	0	0	0	0	0	0
3	63	static	up	0.14	1	0	0	0	0	1	0	0	0	0	0	0	0	0	0	0	0	0	1	0	1	0	0	0	0	0	0	0	1	0	0	0	0	0	0	0	0	0	0	0	0	0	0	0	0
3	64	static	up	0.8	1	0	0	0	0	0	1	1	0	0	0	0	0	0	0	0	1	0	0	0	0	0	1	0	0	0	0	0	0	1	0	0	1	1	0	1	0	0	0	0	1	0	1	0	1
3	65	static	down	0.03	0	0	0	0	1	0	0	0	1	0	0	1	0	0	1	0	0	0	0	0	0	1	0	0	0	1	0	1	1	0	0	1	1	0	0	0	0	0	0	0	0	0	0	0	0
3	66	static	down	-0.5	0	0	0	1	1	0	0	0	0	0	0	0	0	1	0	0	0	0	1	0	0	0	0	0	0	0	0	0	0	1	0	0	0	0	1	0	0	0	0	0	0	0	0	0	0
3	67	static	up	1.15	1	1	1	0	0	1	1	0	1	0	0	0	1	1	1	0	1	0	1	0	1	1	1	0	1	1	0	0	0	1	1	0	1	1	0	0	1	1	0	0	0	0	1	0	0
3	68	static	up	0.3	0	0	0	1	0	0	0	1	1	0	0	0	0	1	0	0	0	0	0	0	0	0	0	0	1	0	0	0	0	0	0	0	0	0	0	0	0	0	0	0	0	0	1	0	0
3	69	static	up	0.27	1	0	0	0	0	1	0	1	0	0	0	0	0	0	0	0	0	0	0	0	0	0	1	1	1	0	0	1	0	0	0	0	0	1	0	0	0	0	1	0	1	0	0	0	0
3	70	static	down	-0.6	1	1	0	0	0	0	0	1	0	0	0	0	1	1	0	0	1	0	1	0	0	0	0	0	0	0	0	0	0	0	1	0	0	0	0	0	0	0	1	0	0	1	0	0	0
3	71	static	up	-0.13	0	0	0	1	0	1	1	0	1	0	0	0	0	0	0	1	1	0	0	1	0	0	1	0	0	0	0	0	0	0	0	0	0	0	0	0	0	0	1	0	0	1	1	0	0
3	72	static	up	0.6	1	0	0	0	1	0	0	0	0	0	0	1	0	0	0	0	0	1	1	0	0	1	0	0	1	0	0	0	0	0	0	1	0	0	1	1	0	0	0	0	0	1	0	0	0
3	73	static	up	0.02	0	0	0	0	0	0	1	0	0	0	0	0	0	0	0	0	0	0	1	1	0	1	0	0	0	0	0	0	0	0	1	0	0	0	0	0	0	0	0	1	0	0	0	0	0
3	74	static	down	-0.5	0	0	0	0	0	0	1	1	0	1	0	0	0	0	0	0	0	0	0	0	0	0	0	0	0	0	0	1	0	0	0	0	0	0	0	0	0	0	0	1	0	0	0	0	1
3	75	static	up	-0.22	0	0	0	0	0	0	0	0	0	1	0	0	0	1	0	0	0	0	0	0	0	1	0	0	0	0	0	0	0	0	0	0	0	0	0	0	0	0	0	1	0	0	0	0	0
3	76	static	up	-0.13	0	0	0	0	0	0	1	0	0	0	1	1	0	1	0	1	1	1	0	0	0	0	1	0	1	1	1	0	0	0	0	0	0	0	0	0	0	0	1	0	0	0	0	0	0
3	77	static	down	-0.32	1	0	0	1	0	0	0	1	1	0	0	1	1	1	0	1	1	1	0	0	0	0	1	1	0	1	1	1	0	1	0	1	1	1	0	0	0	0	0	1	0	1	1	0	1
3	78	static	down	-0.15	1	0	0	0	0	0	1	0	0	0	0	0	1	0	0	0	0	0	0	0	0	0	1	0	1	0	0	0	1	0	1	0	0	0	0	0	1	0	0	1	1	0	0	0	0
3	79	static	down	0.18	0	0	0	1	0	1	0	1	0	0	0	0	0	0	0	0	0	0	0	0	0	0	0	0	0	0	0	0	1	0	0	0	0	0	0	0	0	0	1	0	0	0	0	0	0
3	80	static	up	0.01	1	1	0	1	1	0	0	1	0	1	0	1	0	1	0	1	1	1	0	1	0	0	0	1	0	1	0	1	1	1	0	0	0	0	1	0	0	1	0	1	1	1	0	1	0
3	81	static	down	-0.35	0	0	0	0	0	1	0	0	1	0	0	0	0	1	0	0	0	0	0	1	0	0	0	0	1	0	0	1	1	1	1	0	0	0	0	0	0	0	0	0	0	0	0	1	0
3	82	static	up	0.46	0	0	1	1	0	1	0	0	0	0	0	0	0	0	0	0	0	0	0	0	0	1	0	0	0	0	0	0	0	1	0	0	0	0	0	0	1	0	0	1	1	1	0	0	1
3	83	static	down	0.2	0	0	0	0	1	0	0	0	1	0	0	0	0	0	0	0	0	0	1	0	0	0	0	0	0	0	0	1	0	0	0	0	0	0	0	1	0	1	0	0	0	0	0	0	0
3	84	static	up	0.54	0	1	0	0	1	0	1	0	0	0	0	0	1	0	0	0	0	1	0	0	1	0	0	0	1	0	1	1	1	0	0	1	0	0	0	0	0	0	0	0	0	0	0	0	1
3	85	static	down	-0.06	1	1	0	0	0	1	0	1	1	1	0	1	1	1	0	0	1	0	1	1	0	1	0	1	0	1	1	1	0	0	1	0	1	0	1	1	0	0	0	0	0	1	0	0	0
3	86	static	down	-0.07	0	0	0	0	0	0	0	0	1	0	1	1	0	0	0	0	0	1	0	1	0	0	0	0	0	0	0	0	0	1	0	0	0	0	0	0	0	1	0	1	0	1	1	1	0
3	87	static	down	0.48	1	1	0	0	0	0	0	0	0	0	0	0	0	1	0	1	0	0	1	0	0	0	0	1	0	0	0	0	0	1	0	0	1	0	1	0	1	1	0	1	0	0	0	0	0
3	88	static	down	0.46	0	0	1	0	0	1	0	0	0	0	1	0	1	1	1	0	1	1	1	1	0	0	1	0	0	1	0	1	0	1	1	1	1	0	1	0	1	1	0	1	1	0	0	1	0
3	89	static	down	0.09	1	1	0	1	0	1	1	0	0	1	0	0	1	0	0	0	0	1	0	1	1	0	0	1	0	1	1	1	1	0	0	0	1	0	1	1	0	0	0	0	1	1	1	0	0
3	90	static	up	1.54	1	1	1	0	1	0	0	0	0	0	1	1	1	0	1	0	1	0	1	1	1	1	0	1	1	1	1	1	0	1	0	0	1	0	1	0	1	0	0	0	0	0	0	0	0
3	91	static	down	0.21	1	1	0	0	0	0	0	1	0	0	0	0	0	0	0	0	0	0	1	0	1	1	1	0	0	0	0	1	0	1	0	0	0	0	0	0	0	0	0	0	1	0	0	0	0
3	92	static	down	0.57	0	0	1	0	0	0	0	0	0	0	0	0	1	0	0	0	0	0	0	0	0	0	0	0	0	0	0	0	0	0	0	0	0	0	0	0	0	0	1	0	1	0	1	0	0
3	93	static	up	0.78	0	0	1	1	0	1	0	1	0	0	0	0	0	1	1	1	1	0	0	0	1	1	0	1	0	1	0	1	0	0	1	1	1	0	1	1	1	0	1	0	0	0	0	1	0
3	94	static	down	-0.77	0	0	0	0	0	0	0	0	0	1	0	1	0	0	0	0	1	0	0	0	0	1	0	0	0	0	1	0	0	0	0	1	1	0	1	0	0	0	0	1	1	0	0	0	0
3	95	static	down	0.77	1	0	0	0	1	0	1	0	1	0	0	0	0	0	0	0	0	0	0	0	0	0	0	0	0	1	0	0	0	0	1	0	0	0	0	0	0	0	0	0	0	0	0	0	0
3	96	static	down	-0.05	0	0	1	0	1	1	1	1	0	1	1	0	0	0	1	0	0	1	0	1	0	1	1	0	0	1	1	1	1	0	0	0	0	1	0	0	0	1	0	1	0	1	1	1	0
3	97	static	up	-0.24	1	1	0	0	0	0	0	0	0	0	0	0	0	0	0	1	0	0	0	0	1	0	1	0	0	1	0	0	0	0	0	0	0	0	0	0	0	0	0	0	0	0	0	0	0
3	98	static	up	0.22	0	0	0	0	1	0	0	0	0	0	0	1	0	0	0	0	0	0	0	0	0	0	0	0	0	1	0	0	1	1	0	0	0	0	0	0	0	0	0	0	0	0	0	0	0
3	99	static	down	0.28	0	0	1	0	0	0	0	1	0	0	0	0	0	0	0	0	1	0	0	0	0	0	1	0	0	0	0	0	0	0	0	0	0	0	0	0	1	0	0	0	0	1	0	0	0
3	100	static	up	0.37	0	1	0	1	0	0	0	0	0	0	0	1	1	1	0	0	1	0	1	0	0	0	0	1	1	0	0	0	0	0	1	1	0	0	0	0	0	0	0	0	0	0	0	0	0
3	101	static	down	0.36	0	0	0	1	1	0	0	1	1	0	1	1	1	1	0	0	0	1	1	0	1	0	1	0	1	0	0	0	0	1	0	0	1	0	1	1	1	0	0	1	1	0	1	1	0
3	102	static	down	-0.07	0	0	0	0	1	0	0	0	0	0	0	0	0	0	0	0	0	0	0	0	1	1	0	0	0	0	0	0	0	0	0	0	0	0	0	0	1	0	0	1	0	0	1	0	0
3	103	static	up	-0.33	0	1	0	0	0	0	0	0	1	0	0	0	0	0	0	0	0	1	0	0	1	0	0	0	0	1	0	0	1	0	0	0	0	0	0	0	0	0	0	0	0	0	0	0	0
3	104	static	up	0.53	0	1	0	0	0	0	0	0	0	0	0	1	0	0	0	0	0	0	0	0	0	0	0	0	0	0	1	1	0	0	0	0	0	1	0	0	0	0	0	1	0	0	0	0	0
3	105	static	down	0.29	0	0	0	0	1	0	0	0	0	1	0	0	0	0	0	0	0	0	0	0	0	0	0	0	0	0	0	0	0	0	0	0	0	0	0	0	0	0	0	0	0	0	1	1	1
3	106	static	up	0.51	0	1	0	0	0	1	0	0	1	0	0	0	0	0	0	0	0	0	0	0	0	0	0	0	0	0	1	0	0	1	1	0	0	0	0	0	0	0	0	0	0	0	0	0	0
3	107	static	up	0.38	1	0	0	0	0	0	0	1	0	0	0	1	0	1	0	1	0	0	1	0	0	1	0	0	0	1	0	0	0	0	0	0	0	0	0	0	0	0	1	0	0	0	0	1	0
3	108	static	up	0.35	0	1	1	0	1	0	1	0	0	0	0	1	0	0	0	0	0	0	0	0	0	1	0	0	0	0	0	0	0	1	0	0	1	0	0	1	1	0	0	0	1	0	0	1	0
3	109	static	up	0.55	0	1	1	0	1	0	1	1	0	0	1	0	0	0	1	0	0	0	1	1	1	1	0	1	1	0	1	1	1	0	1	1	0	0	0	1	0	0	1	0	1	0	1	0	1
3	110	static	up	1.09	1	0	0	1	0	1	0	1	0	0	1	1	1	0	0	0	0	1	0	0	0	1	1	1	1	0	1	0	0	0	1	1	0	1	1	0	0	1	0	0	1	1	1	1	0
3	111	static	up	-0.46	0	0	0	1	1	0	0	0	0	0	0	0	1	0	0	0	0	1	1	0	0	0	0	0	1	1	1	0	0	0	1	0	0	0	0	0	0	0	0	1	0	1	0	0	0
3	112	static	down	0.4	1	1	0	0	1	1	0	1	1	1	0	1	0	0	0	1	0	0	0	0	1	0	1	1	0	0	0	0	1	0	1	1	1	0	0	0	1	1	1	1	0	0	1	0	1
3	113	static	down	0.77	0	0	0	0	0	0	1	0	1	0	0	0	0	0	0	0	0	0	0	0	0	0	0	1	0	0	0	0	0	0	0	0	0	0	0	0	0	0	0	0	1	1	0	0	1
3	114	static	up	-0.24	1	1	0	1	0	0	1	1	0	1	1	1	1	0	0	1	0	1	0	0	1	1	1	0	0	1	1	0	1	0	0	1	1	0	1	1	0	0	1	0	0	0	0	1	0
3	115	static	up	0.95	0	0	1	1	1	0	1	1	1	1	0	1	0	0	0	0	1	1	1	1	1	0	1	0	0	1	1	0	1	0	0	1	0	1	0	0	1	0	1	0	0	0	0	0	1
3	116	static	down	0.78	1	0	1	1	0	1	1	1	0	0	0	1	1	1	0	0	0	0	1	0	0	0	1	1	0	0	1	1	1	1	1	1	0	1	0	0	0	1	1	0	0	0	0	0	0
3	117	static	down	0.99	1	0	0	1	0	0	0	1	1	1	0	0	1	0	0	1	1	0	0	1	1	1	0	0	1	0	0	0	0	0	1	1	0	1	1	1	0	1	0	0	1	0	0	1	1
3	118	static	up	0.65	0	0	0	0	1	1	0	0	0	0	0	0	0	0	0	1	0	1	0	0	0	1	0	0	1	0	0	0	1	0	0	1	0	0	1	0	0	0	0	0	0	1	0	1	0
3	119	static	up	0.51	0	0	0	0	0	0	0	0	0	0	0	0	0	0	0	0	0	1	1	1	1	1	0	0	0	1	1	0	0	0	0	0	1	0	0	1	0	1	0	0	1	0	0	0	0
3	120	static	up	0.76	0	1	0	0	0	0	0	1	0	0	1	0	0	0	1	0	0	1	0	1	0	0	0	0	1	1	0	0	0	0	0	0	1	0	0	0	0	0	0	1	0	1	0	0	0
3	121	moving	down	0.17	0	0	0	0	1	0	0	0	0	0	0	0	1	0	0	0	0	0	0	0	0	0	0	0	0	0	0	1	0	0	0	0	0	0	1	0	0	0	0	1	0	0	0	0	0
3	122	moving	down	0.04	0	1	0	0	1	1	0	1	0	0	0	0	0	0	1	0	0	1	1	1	0	0	1	1	0	0	1	1	0	1	0	1	0	1	1	0	1	1	1	1	0	0	1	1	0
3	123	moving	down	0.3	0	0	0	0	0	0	0	1	0	0	0	0	1	0	0	0	0	0	0	0	0	0	0	0	0	0	0	0	1	0	0	0	0	0	0	0	0	0	0	0	0	0	1	0	0
3	124	moving	up	0.53	1	0	0	0	0	0	1	0	0	1	0	0	0	0	0	0	0	1	0	0	0	0	0	0	0	0	1	0	0	0	0	0	0	0	0	0	0	0	1	0	0	0	0	0	0
3	125	moving	down	0.02	0	0	1	0	1	1	0	1	1	1	1	1	1	0	1	0	0	0	1	1	0	1	0	0	0	1	1	1	0	0	0	0	0	0	1	0	1	1	0	0	1	0	1	1	0
3	126	moving	up	0.74	1	0	1	0	0	1	1	1	0	0	0	0	0	1	0	1	0	1	0	1	0	0	0	0	0	1	1	0	1	1	0	1	0	1	0	1	0	0	1	0	1	1	0	1	0
3	127	moving	down	0.32	0	1	1	1	0	1	0	0	0	1	0	0	0	1	1	1	1	1	1	0	0	0	0	0	1	0	1	0	0	1	1	0	0	0	1	1	1	1	0	0	1	1	0	1	1
3	128	moving	down	0.17	0	0	0	0	0	0	1	0	0	1	0	0	0	0	0	0	0	0	1	0	0	0	0	0	0	0	0	0	0	1	0	0	0	0	0	0	0	0	0	0	0	1	0	1	0
3	129	moving	up	0.25	0	0	0	0	0	0	0	0	1	0	0	0	0	0	0	0	1	0	0	0	0	1	0	0	1	0	0	0	0	0	0	0	0	0	0	0	0	0	0	0	0	0	1	0	0
3	130	moving	up	0.87	0	0	0	0	0	0	0	0	1	1	1	0	0	1	0	0	0	1	1	1	0	0	0	0	1	0	0	0	1	0	1	1	0	0	0	0	0	0	0	0	0	0	0	0	1
3	131	moving	up	0.12	0	0	0	0	1	1	1	0	1	0	0	1	0	0	0	0	1	1	1	0	0	0	0	0	0	1	0	0	0	0	0	1	0	0	0	0	0	0	1	0	0	0	0	0	0
3	132	moving	down	-0.26	0	0	0	0	1	0	0	0	0	0	0	0	0	0	0	0	0	0	0	1	0	0	0	0	0	0	0	0	0	1	0	0	1	0	1	0	0	0	0	0	0	0	0	0	0
3	133	moving	down	0.3	1	0	1	0	0	0	0	1	0	0	0	0	0	0	0	1	0	0	0	0	0	0	0	0	0	0	1	0	0	0	0	0	0	1	0	0	0	0	0	0	0	0	0	0	0
3	134	moving	down	0.12	0	0	0	0	0	0	0	0	0	0	0	0	0	0	0	0	0	1	0	0	0	0	0	0	0	0	1	0	1	0	0	0	1	0	0	0	0	0	0	0	0	0	0	0	1
3	135	moving	up	0.09	0	0	0	0	0	0	0	0	0	1	1	0	0	0	0	0	0	0	0	0	0	0	0	0	0	1	0	0	0	0	1	0	0	0	0	0	0	0	1	1	0	0	0	0	0
3	136	moving	up	0.41	0	0	0	1	0	0	0	1	0	0	0	0	1	0	0	0	1	0	1	0	0	0	0	0	0	0	0	1	0	0	0	0	0	0	1	1	1	0	0	1	0	0	0	1	0
3	137	moving	down	-0.22	0	0	0	0	0	0	0	0	0	0	0	0	0	1	0	0	0	1	0	1	0	0	0	0	1	0	0	0	1	0	0	0	0	1	0	0	0	0	0	0	0	0	0	0	0
3	138	moving	up	0.4	0	1	1	0	1	1	1	1	1	1	1	0	1	0	0	0	0	0	0	0	0	0	1	1	0	1	1	0	1	0	1	0	1	0	0	0	0	0	1	0	1	1	1	1	0
3	139	moving	up	0.82	0	1	0	0	1	0	1	1	0	0	0	0	0	1	1	1	0	0	1	1	0	1	0	0	0	0	0	0	1	1	0	1	0	1	1	1	1	1	1	0	1	1	0	0	1
3	140	moving	up	0.31	1	0	0	1	1	1	1	0	1	1	1	0	0	0	1	0	0	0	1	0	1	1	1	0	0	1	1	0	0	0	1	0	0	0	0	0	0	1	1	1	0	0	1	1	0
3	141	moving	down	-0.22	0	0	0	0	1	0	0	0	0	0	0	0	0	0	0	0	0	0	0	0	1	0	1	0	0	0	0	0	0	0	0	0	0	1	0	0	0	0	1	0	0	0	0	0	1
3	142	moving	down	0.29	0	0	0	0	0	1	0	0	0	0	1	0	0	0	0	0	0	1	0	0	0	1	0	0	0	0	1	0	0	1	0	1	0	0	1	0	1	0	0	1	1	0	0	0	0
3	143	moving	up	0.15	0	0	0	0	1	1	1	0	0	1	0	0	0	0	0	1	0	1	0	1	0	0	0	0	0	0	0	1	0	0	0	0	0	0	1	0	1	0	0	0	0	1	1	0	0
3	144	moving	up	0.67	1	1	0	0	1	1	0	1	0	0	0	1	0	0	1	0	0	0	0	0	1	0	1	1	1	0	1	1	1	1	1	0	0	0	0	0	1	0	0	1	1	1	0	1	1
3	145	moving	down	-0.03	0	0	0	0	1	1	1	1	0	0	1	0	0	1	1	1	0	0	0	1	0	1	1	0	0	1	0	1	1	1	0	1	1	0	1	1	0	1	1	0	1	0	1	0	0
3	146	moving	up	0.98	0	1	0	0	1	1	0	0	1	1	0	1	1	0	1	1	1	1	0	0	1	1	0	0	1	0	0	0	0	1	1	1	1	0	1	0	0	0	1	1	0	1	0	0	1
3	147	moving	down	0.39	1	0	0	1	0	0	0	0	0	0	0	0	1	0	0	0	0	0	0	0	1	0	0	0	0	0	0	0	0	0	0	0	0	0	0	0	0	0	0	0	1	0	0	0	0
3	148	moving	down	-0.02	0	0	0	1	0	0	0	1	0	0	1	1	0	0	0	0	1	0	1	0	0	1	0	1	0	0	0	0	0	0	0	0	1	0	0	0	0	1	0	0	0	1	0	0	1
3	149	moving	up	0.81	1	0	0	1	1	0	0	0	0	1	0	0	1	0	1	0	0	0	1	0	0	0	1	1	1	1	0	0	1	0	0	0	1	1	1	1	1	0	0	0	1	1	1	1	0
3	150	moving	down	-0.05	0	0	0	0	0	0	1	0	0	0	0	0	0	0	0	0	0	0	1	0	0	0	1	0	0	0	0	1	0	0	0	0	0	0	0	0	1	0	0	0	1	0	0	0	0
3	151	moving	down	-0.02	0	0	1	1	1	0	0	0	0	0	0	0	1	0	1	0	1	1	1	1	1	1	1	1	1	1	0	1	1	0	1	1	1	0	0	0	0	1	0	0	0	0	1	0	0
3	152	moving	down	-0.4	0	0	0	0	1	0	0	1	0	0	0	0	0	0	0	0	0	0	0	1	0	1	1	0	0	0	1	0	0	0	1	0	0	1	0	0	0	0	0	0	1	1	1	0	0
3	153	moving	down	-0.02	0	1	1	0	0	1	0	0	0	0	0	1	0	0	1	0	1	0	0	1	1	1	1	1	1	1	0	1	0	1	1	1	0	0	0	0	1	1	0	1	1	1	1	0	0
3	154	moving	up	-0.01	1	1	0	0	1	1	1	0	0	0	1	0	1	0	0	0	1	0	0	0	0	1	1	0	1	0	1	1	1	1	0	1	0	0	0	1	1	1	1	0	0	0	1	1	1
3	155	moving	up	0.68	1	0	1	1	1	1	1	0	1	1	0	0	0	1	1	1	1	0	1	0	1	0	0	1	1	0	1	0	0	0	0	0	0	0	0	1	0	1	0	1	0	1	0	0	0
3	156	moving	down	0.32	0	1	0	1	0	0	0	0	1	0	0	1	0	0	0	0	0	0	0	0	1	0	0	0	0	0	0	0	0	0	0	0	0	0	0	0	0	0	0	0	0	0	0	0	0
3	157	moving	up	0.07	0	0	0	0	0	0	1	0	0	0	1	0	0	0	1	0	0	0	0	0	0	0	0	0	0	0	0	0	0	0	1	0	0	0	0	1	0	0	0	0	0	0	0	0	0
3	158	moving	down	0.41	0	1	0	0	0	0	0	0	0	0	0	0	0	0	0	0	0	0	0	0	0	1	1	0	0	1	0	0	0	0	0	0	0	0	0	0	0	0	0	0	0	0	0	0	0
3	159	moving	up	0.68	0	0	1	1	0	1	1	1	0	0	1	1	0	1	0	1	0	1	0	0	0	1	1	1	1	0	0	1	0	0	1	0	0	1	1	0	1	0	0	1	1	0	0	1	1
3	160	moving	down	0.34	0	1	0	0	0	0	0	0	0	0	0	0	0	0	1	0	0	1	0	0	0	1	0	0	0	0	0	0	0	0	0	0	1	0	0	0	0	0	0	0	0	0	0	0	1
3	161	moving	up	0.48	0	1	1	1	0	0	0	1	1	1	1	0	0	1	0	1	1	1	0	1	1	0	0	1	1	0	0	0	0	0	1	0	1	1	0	0	1	0	0	0	1	0	1	1	1
3	162	moving	up	-0.13	1	1	0	0	0	1	1	1	0	1	0	1	0	1	0	1	0	1	1	1	1	0	0	1	0	0	1	1	1	0	0	0	0	0	1	0	1	0	0	1	1	1	0	0	1
3	163	moving	down	-0.52	0	0	0	0	0	0	0	0	0	0	1	0	0	0	0	0	0	0	0	0	0	0	0	0	0	0	1	1	0	0	0	0	1	0	0	0	0	0	0	0	0	0	0	0	1
3	164	moving	up	0.34	1	0	0	0	0	0	1	0	0	0	0	0	0	1	1	1	0	0	0	0	0	1	1	0	0	1	0	0	0	0	0	0	0	1	0	1	0	0	0	0	0	0	1	0	0
3	165	moving	up	0.12	0	0	0	0	0	0	0	0	0	0	0	0	0	0	1	1	0	0	0	0	0	0	1	0	0	1	0	1	0	1	0	0	0	0	0	0	0	0	0	0	0	0	0	0	0
3	166	moving	down	-0.34	1	0	0	1	1	0	0	0	0	0	1	1	1	0	1	1	1	0	1	1	1	0	1	1	0	0	0	1	0	0	0	1	0	0	1	1	0	0	0	0	0	1	1	1	1
3	167	moving	up	0.66	1	0	0	0	0	0	0	0	0	0	0	1	0	0	0	0	0	1	0	0	0	1	0	0	0	0	0	0	0	0	0	0	0	0	0	0	0	0	0	0	0	0	1	0	0
3	168	moving	up	0.76	1	1	0	0	0	0	0	1	0	1	1	0	1	1	1	0	1	0	0	0	1	1	1	0	0	0	0	0	0	0	0	1	1	1	1	1	0	1	1	0	1	1	1	1	1
3	169	moving	up	0.08	1	0	1	1	0	1	0	1	0	1	0	1	0	1	1	0	1	1	1	0	0	0	0	0	1	1	1	0	0	1	0	0	1	1	0	0	0	0	1	1	0	1	1	0	1
3	170	moving	down	0.14	1	0	0	0	1	0	0	0	1	1	0	0	1	1	1	1	1	1	1	1	0	1	0	0	1	1	0	0	1	0	0	1	1	0	1	1	0	1	0	0	1	0	0	1	0
3	171	moving	up	1.42	0	0	0	0	1	0	0	0	1	1	1	1	0	0	0	1	0	1	0	0	0	0	0	1	1	1	0	0	1	0	1	1	0	0	1	1	0	1	1	0	1	1	1	0	1
3	172	moving	up	0.15	0	0	0	0	0	0	0	0	0	0	0	0	0	0	0	0	0	0	0	1	0	0	0	0	0	0	0	0	0	0	0	0	1	0	0	0	1	0	0	1	1	0	0	0	0
3	173	moving	down	0.56	1	1	1	0	0	1	0	0	0	1	1	1	0	1	1	0	1	1	0	1	1	0	1	0	0	0	0	0	1	0	1	0	0	1	1	1	0	1	0	0	0	0	1	1	0
3	174	moving	down	0.72	0	0	0	0	0	0	1	0	0	0	0	0	0	0	1	1	0	0	0	0	1	0	0	0	0	1	1	1	0	1	0	0	0	0	0	0	0	1	1	0	0	1	0	0	1
3	175	moving	up	-0.15	0	0	1	0	1	0	1	1	1	0	1	0	0	1	1	0	0	0	1	0	1	1	1	0	0	1	0	1	0	0	1	0	1	0	1	0	0	1	1	1	0	0	1	1	1
3	176	moving	up	0.25	0	0	0	0	0	0	0	0	0	0	0	0	0	1	0	1	1	0	0	0	0	0	0	0	0	0	0	0	0	0	0	0	0	1	0	0	0	1	0	0	0	0	0	0	0
3	177	moving	down	-0.17	0	0	0	1	0	0	0	0	0	0	0	0	0	0	0	0	0	0	0	0	0	0	0	0	0	0	0	0	0	0	0	0	0	1	0	1	1	0	0	1	0	0	0	0	1
3	178	moving	up	-0.25	1	1	1	0	0	0	0	0	0	0	1	1	1	1	0	1	0	0	1	1	0	0	0	0	1	0	1	1	1	0	0	0	0	1	0	1	0	0	1	0	1	0	1	1	1
3	179	moving	up	0.05	1	1	0	0	0	0	1	1	0	0	1	0	1	0	0	0	0	0	0	0	1	0	0	1	0	1	0	0	0	0	0	1	0	0	0	0	0	0	0	0	0	0	0	0	0
3	180	moving	down	0.53	1	0	0	0	0	1	1	0	0	1	0	1	0	0	0	1	0	0	0	1	1	0	0	0	0	0	0	0	0	0	0	0	0	0	1	0	0	0	0	0	0	0	0	1	0
3	181	moving	up	0.68	0	0	0	0	0	0	0	0	1	0	0	0	0	0	0	0	0	1	0	0	0	0	0	0	0	0	0	0	0	1	0	0	0	0	0	0	0	0	0	0	0	0	0	0	0
3	182	moving	down	-0.68	0	1	0	0	0	0	0	1	1	1	0	1	0	1	1	1	0	1	1	0	1	0	0	1	0	1	0	0	0	1	1	0	0	0	1	1	0	0	0	1	0	1	1	1	1
3	183	moving	up	0.09	0	1	0	1	1	0	1	0	1	0	0	0	1	1	0	0	1	1	0	1	0	0	0	0	1	1	1	0	0	0	1	1	0	1	1	1	1	0	1	0	0	1	0	1	1
3	184	moving	down	-0.41	1	0	1	1	0	0	0	1	0	1	1	1	0	1	0	0	0	0	0	0	0	1	0	0	0	1	0	0	0	0	0	0	0	0	0	0	0	0	0	0	1	0	0	0	0
3	185	moving	down	0.3	1	0	0	0	1	0	0	1	1	0	0	1	0	0	1	0	0	0	0	0	1	0	1	0	0	0	0	0	0	0	0	1	1	1	0	0	0	0	0	0	0	0	0	0	0
3	186	moving	up	-0.05	0	1	1	0	0	0	0	0	0	0	0	0	0	0	0	1	0	0	0	1	0	0	1	1	0	0	0	0	0	0	0	0	1	1	0	0	0	0	1	0	0	1	0	1	0
3	187	moving	up	0.29	1	1	0	0	1	0	1	1	0	1	1	0	0	0	1	0	1	0	0	0	0	0	0	1	0	1	0	0	0	0	0	0	0	1	1	1	1	1	0	1	1	1	0	1	1
3	188	moving	up	-0.12	0	0	0	0	0	0	0	0	1	0	1	1	0	0	0	0	1	0	0	0	0	0	1	0	0	1	0	0	0	1	0	0	0	0	0	0	0	1	1	1	0	0	0	0	0
3	189	moving	up	0.32	1	0	0	0	0	0	0	0	0	1	1	1	0	1	0	0	1	0	0	1	1	1	1	0	0	1	1	1	1	0	1	0	1	0	0	1	0	1	1	0	0	1	1	1	1
3	190	moving	up	0.51	0	0	0	0	1	0	0	0	0	0	0	0	0	0	0	0	0	0	0	1	0	0	0	1	0	0	0	0	0	0	0	0	0	0	0	0	0	1	0	0	0	0	0	0	0
3	191	moving	down	-0.24	0	0	0	0	1	1	0	1	0	1	0	1	0	0	0	0	0	1	0	0	1	0	0	0	1	0	1	0	1	1	0	1	1	0	1	1	1	1	1	1	0	1	1	1	0
3	192	moving	down	0.64	1	0	0	0	0	0	0	0	0	0	0	0	0	0	0	0	0	0	0	0	0	0	0	1	0	0	1	0	0	0	0	0	0	0	0	1	0	0	1	0	0	0	0	1	0
3	193	moving	down	-0.02	0	0	0	1	0	0	0	0	1	0	0	0	0	0	0	0	0	0	1	0	0	0	1	0	0	0	1	0	0	0	0	0	0	0	0	0	0	0	0	0	0	0	0	0	0
3	194	moving	down	0.11	0	0	0	0	0	0	0	1	1	0	0	0	0	0	0	0	0	0	0	0	0	0	1	0	0	0	0	0	0	0	0	0	0	1	0	0	0	0	1	0	0	0	0	0	0
3	195	moving	down	-0.06	1	0	0	0	0	0	1	1	0	0	0	1	0	1	0	0	0	1	1	1	1	1	0	1	1	1	1	0	0	1	0	1	1	0	1	1	1	1	1	1	0	0	0	0	1
3	196	moving	up	0.52	0	0	1	0	0	0	1	0	0	0	0	1	0	1	0	1	0	0	1	1	0	1	0	0	1	0	0	0	0	0	0	0	1	0	0	0	0	0	0	1	0	0	0	0	0
3	197	moving	up	0.7	1	1	0	1	1	0	0	1	1	0	0	1	0	1	0	1	0	1	1	1	0	0	1	0	1	0	0	0	1	0	1	1	0	1	1	0	1	0	0	0	1	1	0	0	0
3	198	moving	up	0.83	1	0	0	0	1	1	1	0	0	0	0	0	0	1	1	1	1	0	0	1	0	0	0	0	1	0	0	0	1	0	1	0	0	0	0	1	1	1	1	1	1	1	1	1	1
3	199	moving	down	0.52	1	1	1	1	1	1	1	1	0	0	0	0	1	0	1	1	1	1	0	1	1	0	1	0	0	1	1	1	0	0	1	1	0	1	0	0	1	0	0	0	0	0	0	0	1
3	200	moving	down	0.13	1	1	0	1	0	0	1	1	1	0	0	0	0	0	0	0	1	0	1	1	0	1	0	1	1	0	0	1	0	1	1	0	0	0	0	1	1	0	0	1	1	1	1	0	0
3	201	moving	up	-0.14	0	0	1	0	0	0	0	0	1	0	0	1	0	1	1	0	0	0	1	1	0	0	1	1	1	0	1	1	1	1	0	1	0	1	1	0	1	1	0	1	0	0	1	0	0
3	202	moving	down	0.25	0	1	0	0	1	0	0	0	0	1	0	0	1	0	0	0	0	1	1	0	1	0	1	1	1	0	0	1	0	0	0	1	1	0	1	1	1	1	1	1	1	1	0	0	0
3	203	moving	down	0.58	0	1	1	0	0	0	0	0	0	0	1	0	1	1	0	0	0	0	1	1	0	0	0	0	0	0	0	1	0	1	0	1	0	0	0	1	0	0	0	0	0	0	0	0	0
3	204	moving	up	-0.07	1	1	1	0	0	0	0	0	0	0	0	0	0	1	0	1	0	0	0	0	0	0	1	0	0	0	1	1	0	0	0	0	0	1	1	0	0	0	0	0	1	0	0	0	0
3	205	moving	up	-0.42	0	0	0	0	0	1	0	1	0	0	1	0	0	0	0	0	0	0	1	0	0	0	0	0	0	0	0	0	0	0	0	0	0	0	0	0	0	0	1	0	0	0	1	0	0
3	206	moving	down	0.4	0	0	0	0	0	1	0	0	0	0	1	0	0	0	0	0	0	0	0	0	0	0	1	0	0	0	0	1	0	0	0	0	0	0	0	0	0	0	0	0	0	1	0	0	0
3	207	moving	down	0.19	0	0	0	0	0	0	0	0	0	0	0	0	1	0	0	0	0	0	1	0	0	0	0	0	1	0	0	0	0	0	1	1	0	0	0	0	0	0	0	0	0	1	0	0	0
3	208	moving	down	0.11	1	1	0	0	1	0	1	1	0	0	0	0	0	1	1	0	1	0	0	0	0	0	1	1	1	1	0	0	1	0	1	0	0	1	0	1	1	0	0	1	1	1	1	1	0
3	209	moving	down	0.34	0	1	1	0	0	1	0	1	0	0	1	0	1	1	1	1	0	1	1	1	0	0	0	1	1	0	1	0	1	0	1	1	1	0	0	1	0	0	1	0	1	1	0	0	0
3	210	moving	down	0.35	0	0	0	1	1	1	0	0	0	0	0	0	0	0	1	1	0	0	0	0	0	1	0	0	0	1	0	0	1	1	0	0	0	1	0	0	0	0	1	0	0	0	0	0	0
3	211	moving	up	-0.05	0	0	0	1	0	0	0	0	0	0	0	0	0	1	0	0	1	0	0	1	0	0	0	0	1	0	0	0	0	1	1	0	0	0	1	0	0	1	0	0	0	0	0	0	0
3	212	moving	down	-0.03	0	0	1	0	1	0	1	0	1	0	1	0	1	0	1	1	0	1	1	0	0	0	0	1	0	1	1	0	1	1	0	0	1	1	0	0	0	0	1	0	0	0	1	0	1
3	213	moving	down	0.57	1	0	0	1	0	0	1	0	1	0	0	0	0	1	1	0	0	1	1	1	1	1	0	1	0	0	1	0	1	1	0	0	1	1	0	1	0	1	1	0	1	0	0	0	1
3	214	moving	down	0.43	1	0	0	0	0	0	0	0	0	0	0	0	0	0	0	1	0	0	1	0	0	0	0	0	0	0	0	0	1	0	1	0	0	0	0	0	0	0	1	0	0	0	0	0	0
3	215	moving	up	0.51	1	0	1	0	0	1	0	1	1	0	1	0	1	0	0	1	0	1	1	1	0	1	0	1	0	1	1	1	0	0	0	1	0	0	1	0	1	0	1	0	1	0	0	0	0
3	216	moving	up	0.4	0	0	1	1	1	0	0	0	0	1	1	1	1	0	1	0	0	1	0	0	1	0	1	1	0	1	1	0	0	0	1	1	0	1	0	0	0	1	1	1	0	1	0	1	1
3	217	moving	up	-0.36	0	1	0	1	0	0	0	0	0	0	1	0	1	0	0	1	0	0	0	1	1	0	0	0	0	0	0	1	0	0	0	0	1	0	0	0	0	0	0	1	0	0	1	0	1
3	218	moving	up	0.59	0	0	0	0	0	0	0	0	0	0	0	0	0	0	0	0	0	0	0	0	0	0	0	0	1	0	1	0	0	0	1	0	0	0	0	0	0	0	0	0	0	0	1	0	1
3	219	moving	up	-0.03	0	1	1	1	0	1	0	1	0	1	0	0	0	0	0	0	0	0	0	0	0	1	0	0	1	0	0	1	0	0	0	0	0	0	0	0	1	0	0	0	0	0	1	0	0
3	220	moving	up	0.29	0	1	0	0	1	1	0	1	1	1	0	0	1	0	0	0	1	0	0	1	0	1	0	0	0	1	1	1	0	1	0	1	0	1	1	0	1	1	1	1	1	1	1	0	0
3	221	moving	down	0.19	0	0	0	1	0	0	0	0	0	0	0	1	0	0	0	1	1	0	0	0	0	1	0	1	1	0	0	0	0	0	1	0	1	0	0	0	0	0	1	0	0	0	0	1	0
3	222	moving	down	0.43	0	0	1	1	0	1	0	0	1	1	1	1	0	1	0	1	1	0	1	1	1	0	1	1	0	1	0	0	0	0	1	1	1	1	0	0	0	1	0	0	0	1	0	0	1
3	223	moving	down	-0.07	0	0	1	1	1	0	0	0	0	0	1	0	0	0	0	0	0	0	0	0	0	0	0	0	0	0	1	0	0	1	0	1	1	0	0	0	0	0	0	0	1	1	0	0	0
3	224	moving	up	1.07	0	1	0	1	0	0	0	1	0	0	1	0	0	0	0	0	1	0	1	0	0	0	0	0	0	0	0	0	1	1	0	0	1	0	0	1	0	1	0	0	1	0	0	0	0
3	225	moving	up	0.51	1	1	0	0	0	0	1	1	0	0	1	0	0	0	1	0	1	1	0	1	1	1	0	0	1	0	0	1	1	1	1	0	1	1	0	0	1	1	1	0	0	1	0	0	0
3	226	moving	up	0.04	1	1	0	1	1	0	0	1	0	0	0	0	1	1	1	1	1	1	0	1	1	0	0	0	0	0	1	0	0	1	0	0	1	0	1	0	0	0	1	0	0	1	0	1	1
3	227	moving	up	0.23	1	0	1	0	0	0	0	0	0	1	0	0	1	0	0	1	0	1	0	0	0	0	0	0	0	1	1	0	0	0	0	1	0	0	0	0	0	0	0	1	0	0	0	1	1
3	228	moving	down	0.59	0	0	0	0	1	0	0	0	1	0	0	0	0	1	0	0	0	0	0	1	0	0	0	0	0	0	0	1	0	0	1	0	0	0	0	0	0	0	0	0	0	0	0	0	0
3	229	moving	up	0.46	0	1	0	0	1	1	1	0	0	1	0	1	1	1	1	1	0	1	0	0	0	1	1	1	1	1	1	0	1	0	0	0	0	1	0	0	0	0	0	0	0	0	0	0	1
3	230	moving	up	0.2	0	0	0	1	0	0	0	0	0	1	0	0	0	0	0	0	0	1	0	0	0	1	0	0	0	0	0	0	0	0	1	0	1	0	0	1	0	0	1	1	0	0	0	0	0
3	231	moving	down	0.45	0	0	0	0	0	0	0	0	0	0	0	1	1	0	0	1	0	0	0	0	0	0	0	0	0	0	1	0	0	0	0	0	1	0	0	0	0	1	0	0	0	0	0	0	0
3	232	moving	down	0.36	1	1	0	1	0	1	1	0	1	1	0	1	0	1	0	1	1	1	0	0	0	1	1	0	0	1	0	1	1	0	1	0	1	0	1	0	1	0	1	1	0	0	0	0	0
3	233	moving	up	0.35	1	1	1	0	1	0	1	0	1	1	1	0	0	1	1	1	0	1	0	0	1	0	1	0	1	1	0	0	1	0	0	0	0	1	0	1	0	0	1	0	0	0	1	1	0
3	234	moving	down	0.66	0	0	0	0	0	0	0	0	0	0	0	0	0	0	1	0	0	0	0	1	0	0	0	1	0	0	1	0	0	0	0	0	0	0	0	0	1	0	0	0	0	0	0	0	1
3	235	moving	up	0.53	0	1	1	0	0	0	0	1	0	1	0	0	1	1	1	0	1	1	0	0	0	1	1	1	1	0	1	0	1	0	1	1	0	0	1	0	0	0	0	1	1	0	0	1	1
3	236	moving	down	1	0	0	0	0	0	0	0	0	0	0	1	0	0	1	0	0	0	0	0	0	0	0	0	0	0	0	0	0	1	0	1	0	0	0	1	0	0	0	0	0	0	0	0	1	0
3	237	moving	down	-0.34	1	1	0	0	1	0	0	0	0	1	0	0	0	1	1	0	0	0	0	0	0	0	0	0	0	0	1	1	0	0	0	0	0	0	1	0	0	0	0	0	0	0	1	0	0
3	238	moving	up	-0.12	0	1	0	1	1	0	1	0	0	0	1	0	1	1	0	0	0	0	1	0	0	1	0	1	1	1	1	1	1	1	0	1	1	0	0	0	1	0	1	1	0	0	1	0	0
3	239	moving	down	0.11	1	1	1	1	0	0	1	0	1	0	0	1	1	0	1	0	0	1	1	0	1	0	0	0	1	0	0	1	1	1	0	0	0	1	0	1	1	1	0	0	0	0	0	1	1
3	240	moving	down	-0.04	1	0	1	0	0	0	0	1	0	1	0	0	0	0	0	0	0	0	1	0	0	0	0	0	1	0	0	0	0	0	1	1	0	0	0	1	0	0	0	0	0	0	1	0	0
4	1	moving	up	-0.44	0	0	1	0	0	1	1	1	1	0	0	1	0	1	0	0	0	0	0	0	0	1	0	0	0	0	0	0	0	0	1	0	1	0	0	0	0	0	0	0	0	1	1	0	0
4	2	moving	up	0.26	0	0	0	0	0	0	0	0	0	0	0	1	0	0	0	0	0	0	0	0	0	1	0	0	0	0	0	0	1	0	0	0	0	0	0	0	0	1	0	0	0	1	1	0	0
4	3	moving	up	0.23	0	0	0	0	0	1	0	0	1	0	0	0	0	0	0	0	1	0	0	0	0	1	1	0	0	0	0	0	0	0	0	1	0	0	0	0	0	0	0	1	1	1	1	0	0
4	4	moving	up	-0.54	0	0	1	1	1	1	1	0	0	1	0	0	1	0	0	1	0	1	1	1	0	0	0	0	1	0	0	1	0	1	1	0	1	0	0	0	1	1	0	1	0	1	1	0	0
4	5	moving	up	0.35	1	0	0	0	1	1	1	0	0	0	0	1	0	0	0	1	0	0	0	0	0	0	0	0	0	0	1	0	1	1	0	0	1	0	0	0	0	0	0	0	0	0	1	0	0
4	6	moving	up	0.68	0	1	1	1	0	1	0	0	0	0	1	1	1	1	0	1	0	0	0	1	1	0	0	0	0	0	0	0	0	1	1	1	0	0	1	1	1	0	1	0	1	0	1	1	1
4	7	moving	up	-0.24	0	0	0	0	0	0	0	0	0	1	1	0	1	1	0	0	0	0	0	0	1	0	0	0	0	0	0	0	0	0	0	0	0	0	0	1	0	0	0	0	0	0	0	0	0
4	8	moving	down	-0.57	1	0	0	1	0	0	1	0	1	1	1	1	0	1	0	0	0	1	0	0	0	1	1	0	1	1	0	1	0	0	1	1	0	0	1	1	0	0	0	1	1	0	1	1	0
4	9	moving	down	-0.37	1	0	0	0	0	1	0	0	0	1	0	1	1	0	0	1	0	0	0	1	1	1	1	1	0	0	0	1	0	0	0	1	1	0	1	0	0	1	1	1	1	1	0	1	1
4	10	moving	down	0.11	1	0	0	0	0	0	0	1	0	0	0	1	1	0	1	1	0	0	1	1	1	0	1	1	1	1	0	1	1	0	0	1	0	0	0	1	1	0	0	1	0	1	1	1	1
4	11	moving	up	0.29	0	0	0	0	0	0	1	0	0	0	0	0	1	0	0	0	0	0	0	0	0	0	0	0	0	1	0	0	1	0	0	1	0	0	0	0	0	0	0	0	1	0	0	0	0
4	12	moving	down	-0.33	0	1	0	0	0	1	0	0	0	0	1	0	0	0	0	0	0	0	0	0	0	1	0	1	0	0	0	0	0	0	0	0	0	0	0	0	0	0	0	0	0	0	0	0	0
4	13	moving	up	0.17	0	0	0	0	0	0	1	0	0	1	0	0	0	0	0	0	0	0	1	0	0	0	0	0	1	0	0	0	0	0	0	0	0	0	0	0	0	0	1	0	0	0	0	0	0
4	14	moving	down	-0.38	1	1	0	1	0	1	0	1	0	0	1	0	0	1	1	0	1	0	0	1	1	1	1	1	0	1	0	0	0	0	0	0	0	0	0	1	1	1	0	0	1	0	1	0	1
4	15	moving	down	-0.4	0	0	0	1	0	0	0	0	0	0	0	0	0	0	1	1	0	0	0	0	0	1	0	0	0	0	0	0	0	0	1	0	0	0	0	0	0	0	0	0	0	0	0	0	0
4	16	moving	up	-0.18	0	0	1	0	1	0	0	0	0	1	1	0	0	1	0	0	0	0	0	0	0	0	1	0	0	1	0	0	1	0	0	0	0	0	1	0	1	0	0	0	0	0	0	0	0
4	17	moving	up	0.33	0	0	0	0	0	1	0	0	0	0	0	1	0	0	0	0	0	0	0	1	0	0	0	0	0	0	0	0	0	1	1	0	0	1	0	0	0	0	0	0	0	0	0	0	0
4	18	moving	down	0.37	0	0	0	0	0	1	0	0	0	1	0	0	0	0	0	0	0	0	0	0	0	1	0	0	0	0	0	0	0	0	0	1	1	0	0	0	0	0	0	0	0	0	0	0	0
4	19	moving	up	0.3	0	1	0	1	0	0	0	0	0	0	0	0	0	0	0	0	0	0	0	0	0	0	0	1	0	0	0	0	0	0	1	0	0	0	0	0	1	0	0	0	0	0	1	0	0
4	20	moving	up	0.11	0	0	0	1	0	0	0	0	0	0	0	0	0	0	0	0	0	0	1	0	0	0	0	1	0	0	0	0	1	0	0	0	0	0	0	0	1	0	0	0	0	0	0	0	0
4	21	moving	down	-0.53	0	0	0	0	1	0	0	0	0	0	0	1	0	0	1	0	0	0	0	0	0	0	0	0	1	1	0	1	0	1	1	0	1	0	0	0	0	1	0	1	0	0	0	1	0
4	22	moving	down	0.06	0	0	0	0	0	0	0	0	0	0	0	1	0	0	0	0	1	0	0	0	1	0	0	0	0	0	0	0	0	0	1	1	0	0	0	0	0	0	0	0	0	0	0	0	1
4	23	moving	up	0.38	0	0	1	1	1	0	0	1	0	0	0	0	0	0	0	0	0	0	1	0	0	0	0	1	0	1	0	0	1	0	0	0	1	0	0	0	0	0	1	0	0	1	1	0	0
4	24	moving	down	0.07	0	0	0	1	0	0	0	0	0	0	0	0	0	0	0	0	0	0	0	0	0	0	0	0	0	1	0	0	0	0	1	0	0	0	0	1	0	0	0	0	0	0	0	0	1
4	25	moving	up	0.45	1	1	0	0	1	0	0	0	0	0	0	1	1	0	0	0	0	0	0	1	1	0	0	1	0	0	0	0	0	0	0	0	0	0	1	0	0	0	0	0	0	0	1	1	0
4	26	moving	up	-0.14	1	0	1	1	0	1	0	1	0	1	0	1	1	1	0	1	1	1	0	0	0	0	0	1	1	1	1	1	0	0	1	0	0	0	1	1	1	1	0	0	0	0	0	0	0
4	27	moving	down	0.4	0	0	1	0	1	1	0	0	1	0	0	0	0	0	0	0	0	0	0	1	1	0	1	0	0	1	0	0	0	0	0	1	1	0	0	0	0	0	0	1	0	0	0	0	0
4	28	moving	up	0.05	0	0	0	0	0	0	1	0	0	0	1	1	0	0	0	1	0	1	0	0	0	0	0	0	0	0	0	0	0	0	0	0	0	0	0	0	0	0	0	1	0	0	0	0	0
4	29	moving	down	-0.03	0	0	0	0	0	0	1	0	0	1	1	1	0	0	0	0	0	1	1	0	0	0	0	1	0	0	0	0	1	0	0	1	0	0	0	0	0	0	1	0	0	0	0	0	1
4	30	moving	up	-0.44	1	0	1	1	1	1	1	1	0	0	0	0	1	0	0	0	0	1	1	0	1	0	1	1	0	1	1	1	0	1	0	0	0	0	0	0	1	1	1	0	0	0	1	0	1
4	31	moving	down	0.02	0	0	0	0	0	0	0	0	1	0	0	0	0	0	0	0	0	0	0	0	0	1	0	0	0	0	0	0	0	1	0	1	0	0	0	0	0	0	0	0	0	0	1	0	0
4	32	moving	up	-0.08	0	0	0	0	0	0	0	0	0	0	0	1	0	0	0	1	0	0	0	0	0	1	1	0	1	0	0	0	0	1	0	0	0	1	0	0	1	0	0	1	0	1	0	0	1
4	33	moving	down	0.06	0	0	0	0	0	0	1	0	0	0	0	0	0	0	0	0	0	0	0	1	0	0	0	0	0	0	0	0	0	0	0	1	0	0	1	0	0	0	0	1	0	0	0	0	0
4	34	moving	down	-0.33	0	0	1	0	0	0	0	0	0	0	0	0	1	1	1	0	0	0	0	0	0	0	1	0	0	0	0	0	0	1	0	0	0	1	1	1	0	0	0	0	0	0	0	1	0
4	35	moving	up	-0.2	0	0	1	0	0	1	0	0	0	0	0	1	1	0	1	1	0	1	1	1	1	0	0	1	1	0	0	0	0	1	0	1	1	1	1	1	1	1	0	1	0	0	0	1	0
4	36	moving	down	0.31	0	1	1	0	0	0	1	1	0	1	0	0	0	1	1	1	0	1	0	0	1	0	0	1	1	1	0	0	0	1	0	0	1	0	0	1	0	1	1	1	1	0	1	0	0
4	37	moving	down	0.51	0	0	0	0	0	0	0	0	0	1	0	0	0	0	0	1	0	0	0	0	0	0	0	0	1	0	0	0	0	0	1	0	0	0	1	0	0	0	0	0	0	0	0	0	0
4	38	moving	up	-0.29	0	1	0	0	0	1	0	1	0	0	0	1	0	1	0	1	0	0	0	0	0	1	0	0	0	0	0	1	0	0	0	0	1	1	0	0	0	0	0	0	0	0	1	0	0
4	39	moving	up	-0.3	0	0	1	1	0	1	0	0	0	0	1	0	0	0	1	1	0	0	1	1	0	1	1	1	0	0	1	1	1	1	1	0	0	0	0	0	1	1	0	0	1	1	0	1	0
4	40	moving	up	-0.56	0	0	1	1	0	1	1	0	1	1	0	1	1	0	0	0	0	0	1	1	1	0	1	1	0	0	1	0	0	0	0	0	1	1	1	0	0	1	1	0	0	1	1	1	0
4	41	moving	up	0.83	0	0	0	0	1	1	0	0	0	1	0	1	0	1	0	0	0	0	0	1	0	0	1	0	0	0	1	1	0	0	0	0	1	0	0	0	0	0	0	0	0	0	1	0	0
4	42	moving	up	0.15	0	1	0	1	1	0	0	0	0	0	1	0	0	0	0	1	1	1	0	1	1	1	0	1	1	0	1	1	0	0	1	0	0	0	1	1	0	1	0	1	1	0	1	1	1
4	43	moving	up	-0.39	1	0	0	0	0	0	0	0	0	0	0	1	0	0	0	0	0	0	1	0	1	0	0	1	0	0	0	0	0	0	0	0	0	0	0	0	0	0	0	0	0	0	0	0	1
4	44	moving	up	-0.16	0	0	0	0	1	0	0	0	1	0	0	1	0	0	1	0	0	0	0	0	1	1	1	0	0	0	1	0	0	0	0	0	0	0	1	0	0	0	0	1	0	0	0	0	0
4	45	moving	down	-0.07	0	0	0	0	0	0	1	0	0	1	0	0	0	0	0	0	0	0	1	0	0	0	0	0	0	0	0	0	0	0	1	0	0	0	0	0	0	0	0	0	0	0	0	1	1
4	46	moving	up	-0.41	0	0	1	1	0	1	0	1	1	0	0	1	1	0	1	0	1	0	0	1	1	1	0	1	1	0	0	0	1	0	0	0	0	1	0	0	1	0	0	1	1	1	0	0	1
4	47	moving	up	-0.06	0	0	0	0	0	1	0	0	0	0	1	0	0	0	0	0	1	0	0	0	0	0	0	0	0	1	0	0	0	0	1	0	0	0	0	0	0	0	0	1	0	0	0	0	0
4	48	moving	down	0.08	0	0	1	1	1	0	0	1	1	0	1	0	1	1	0	1	1	1	0	1	1	0	1	0	1	1	0	0	1	1	0	0	1	0	0	1	0	0	0	1	0	1	0	1	0
4	49	moving	down	-0.71	0	1	0	0	1	0	1	0	0	1	0	0	0	0	0	0	0	0	0	0	0	0	1	0	0	0	0	1	1	0	1	1	0	0	0	0	1	0	0	0	0	1	0	0	1
4	50	moving	up	0.01	0	0	0	1	0	1	0	1	1	1	1	0	1	0	0	1	1	1	0	1	1	1	0	0	1	0	1	0	0	0	1	0	1	1	0	1	1	0	0	0	1	0	0	1	1
4	51	moving	up	0.05	1	0	1	0	0	1	0	1	0	0	0	0	0	0	0	0	0	0	0	0	1	1	0	1	0	0	1	0	0	0	0	0	0	0	0	1	1	0	0	1	0	0	0	0	0
4	52	moving	up	-0.5	0	0	1	1	1	0	0	0	0	0	0	0	0	0	0	0	1	0	0	0	0	1	1	0	1	0	0	0	0	1	0	0	0	0	0	0	0	0	0	1	0	0	1	0	0
4	53	moving	down	-0.42	1	1	1	0	1	0	1	0	1	1	0	0	1	1	1	0	1	0	1	0	0	0	0	1	0	1	0	0	0	0	1	1	1	1	1	1	1	0	0	0	0	0	1	0	0
4	54	moving	down	-0.14	0	1	1	0	0	0	1	1	1	0	0	0	0	0	1	0	0	0	1	0	0	0	0	1	0	0	0	0	0	0	1	0	0	1	0	0	1	0	0	0	0	0	0	1	0
4	55	moving	down	0.24	1	1	0	1	0	1	1	1	1	0	0	1	0	0	1	1	0	1	0	1	0	0	1	1	0	1	0	0	1	1	1	0	0	0	0	1	0	0	1	1	0	0	0	1	1
4	56	moving	down	-0.04	0	1	0	1	1	0	0	0	0	0	0	0	0	0	0	0	0	0	1	0	0	0	1	0	0	1	0	0	0	0	0	0	0	0	0	0	0	0	0	0	0	0	0	0	0
4	57	moving	up	0.13	0	0	1	1	0	0	0	0	1	0	0	0	0	0	0	0	0	0	1	1	0	0	1	1	0	0	1	0	1	1	0	0	0	0	0	0	0	0	0	0	0	0	0	1	0
4	58	moving	down	-0.02	0	0	0	0	0	0	0	0	0	0	0	0	0	0	1	0	0	0	1	0	0	0	0	0	0	0	0	0	0	1	0	1	0	0	1	0	0	0	0	0	0	0	0	1	0
4	59	moving	up	-0.11	0	0	0	0	0	0	0	0	0	1	1	0	0	1	0	1	1	0	0	0	1	1	0	1	0	0	0	0	0	0	1	0	0	0	0	1	0	0	0	0	0	0	0	0	1
4	60	moving	down	0.3	1	0	0	0	1	1	0	1	1	1	0	0	1	0	1	1	1	1	0	0	1	0	0	0	1	0	1	1	1	0	0	0	0	0	0	1	0	1	0	0	1	1	1	0	1
4	61	moving	down	-0.04	1	0	0	0	0	1	0	0	0	0	1	0	0	0	0	1	0	0	1	1	1	0	0	0	0	1	1	1	0	1	1	1	1	1	1	0	1	1	0	1	1	0	1	1	0
4	62	moving	up	-0.22	0	0	0	0	1	0	0	0	1	0	0	0	1	1	0	1	0	0	0	0	0	0	0	0	0	0	0	0	0	0	0	0	0	1	0	0	0	0	0	0	0	0	0	0	0
4	63	moving	down	-0.01	0	0	1	0	0	0	0	0	0	0	0	0	1	0	0	0	0	0	0	0	1	0	1	0	0	1	0	0	0	1	0	0	0	0	0	0	0	0	0	0	0	0	0	0	0
4	64	moving	up	0.08	0	1	0	1	1	1	1	0	0	0	0	0	1	0	0	0	0	1	0	0	0	0	0	0	0	0	0	1	0	0	1	0	0	0	1	0	0	0	0	0	0	0	0	0	0
4	65	moving	down	-0.04	0	0	1	0	0	0	0	0	0	1	0	0	0	1	0	0	0	0	0	0	0	0	1	0	0	0	0	1	0	0	0	0	0	0	0	0	0	0	0	0	0	0	0	0	0
4	66	moving	up	-0.19	1	0	0	0	0	0	0	0	0	1	0	0	1	0	0	1	0	0	0	0	0	1	0	0	0	0	0	0	0	1	0	1	0	1	1	0	1	0	0	0	0	0	0	1	0
4	67	moving	up	-0.03	0	0	0	0	0	0	0	1	1	0	1	0	0	1	0	1	1	0	0	0	0	0	0	1	0	1	0	0	0	1	0	0	0	0	1	0	0	0	1	0	0	0	0	0	0
4	68	moving	down	0.14	1	0	0	0	0	0	0	0	1	0	0	0	0	0	0	0	1	1	1	0	0	1	0	1	0	0	0	1	0	1	0	0	0	0	0	1	0	0	0	0	1	0	0	0	0
4	69	moving	down	-1	1	1	0	1	0	1	1	0	1	0	0	0	0	1	0	0	0	1	1	1	0	1	0	1	0	1	0	0	1	0	0	0	0	0	1	1	1	1	1	1	1	0	0	0	1
4	70	moving	down	-0.31	0	0	0	0	0	0	0	0	1	0	1	0	0	0	0	0	0	0	0	0	0	0	0	0	0	0	0	0	1	1	0	0	0	0	0	0	1	0	0	0	0	1	0	0	0
4	71	moving	up	-0.11	1	1	0	0	0	0	1	0	0	0	0	0	0	0	0	0	0	1	0	0	1	0	0	0	0	1	0	0	1	1	0	0	0	0	1	0	0	1	1	0	1	0	0	0	0
4	72	moving	down	0.12	1	0	0	0	1	1	0	0	0	0	1	0	0	0	0	1	0	0	0	1	1	1	1	0	1	1	1	0	0	1	1	0	1	0	0	1	1	0	1	1	1	0	1	1	1
4	73	moving	up	-0.18	0	0	0	0	0	0	1	0	0	0	0	0	0	0	1	0	0	0	0	1	0	1	0	0	0	0	1	0	0	1	0	1	1	1	0	0	0	0	1	0	0	0	1	0	0
4	74	moving	up	-0.29	0	0	0	0	0	0	0	0	0	0	0	0	1	0	0	0	0	0	0	1	0	0	0	0	0	0	0	0	0	0	0	0	1	0	0	0	0	0	0	0	0	0	0	1	0
4	75	moving	up	-0.09	0	0	0	1	0	0	0	1	0	0	0	0	1	0	0	0	0	0	0	0	1	0	0	0	0	0	0	0	0	1	1	0	0	1	1	0	1	0	0	0	0	0	1	0	0
4	76	moving	down	0.24	0	0	0	0	1	1	1	1	0	0	1	0	0	1	0	0	1	0	0	0	0	0	1	1	1	1	1	0	0	0	1	1	1	1	1	1	1	0	1	1	0	1	1	0	0
4	77	moving	down	0.03	0	0	0	0	1	0	0	0	1	0	0	0	0	0	0	1	0	1	1	0	0	0	0	0	0	0	0	0	0	0	0	1	0	0	0	0	0	0	0	0	0	0	0	0	0
4	78	moving	down	0.43	0	0	0	0	0	1	0	0	0	0	0	0	1	1	0	0	0	0	0	0	0	0	0	0	0	0	0	0	0	0	0	0	0	0	0	0	1	0	0	0	0	1	1	0	0
4	79	moving	up	0	1	0	0	0	0	0	0	0	0	0	0	0	0	0	0	0	1	1	0	0	0	0	0	1	0	1	1	0	0	0	0	0	0	1	0	1	0	1	0	1	0	0	0	0	0
4	80	moving	down	-0.2	0	0	0	0	0	0	0	0	0	0	1	0	0	0	1	0	0	0	1	0	0	0	1	0	0	0	0	0	0	0	0	0	0	0	0	0	0	0	0	0	0	0	1	0	0
4	81	moving	down	0.45	0	0	1	0	1	0	0	1	1	1	1	0	0	0	0	0	1	0	0	1	0	0	0	0	0	0	0	1	0	0	0	0	0	0	1	0	0	0	0	1	0	0	0	0	0
4	82	moving	up	-0.65	0	0	1	0	0	1	0	0	0	0	1	0	0	0	0	0	0	0	0	0	0	0	0	0	0	0	0	0	0	0	0	1	0	0	0	1	0	0	0	0	0	1	0	0	0
4	83	moving	up	-0.16	0	0	0	1	0	0	1	1	1	1	0	1	1	0	1	0	0	0	1	0	1	0	0	1	0	0	1	1	1	1	0	0	0	1	1	1	0	1	1	0	1	0	0	0	0
4	84	moving	up	0.78	0	0	0	1	0	0	1	1	1	0	1	0	1	1	0	0	0	0	1	0	0	1	1	1	1	1	0	1	0	1	0	1	0	1	1	0	0	1	1	1	1	1	0	0	0
4	85	moving	down	0.32	0	0	1	0	0	0	1	0	1	1	0	1	1	1	0	1	1	1	0	1	1	0	0	0	1	1	0	0	1	1	1	1	0	1	1	1	0	0	1	0	1	0	0	0	0
4	86	moving	down	0.58	1	1	0	0	0	1	1	0	1	0	0	0	1	0	0	0	0	0	0	0	0	0	0	0	0	0	0	0	0	1	0	0	1	0	0	0	0	0	0	0	1	0	0	0	0
4	87	moving	down	-0.15	1	0	1	1	1	1	1	0	0	0	0	1	0	1	1	0	1	1	0	0	1	0	1	1	0	1	1	1	0	1	0	0	0	0	0	1	0	0	0	1	1	0	0	1	0
4	88	moving	down	-0.14	0	0	0	0	0	0	0	0	0	0	0	1	0	0	0	0	0	0	0	0	0	0	0	0	0	0	0	0	1	0	0	0	1	0	0	0	0	0	0	0	0	0	1	0	0
4	89	moving	down	0.18	0	0	0	0	0	0	1	1	0	0	0	0	0	0	0	0	0	0	0	0	0	0	0	0	0	0	0	0	1	0	1	0	0	0	0	1	0	0	0	0	0	0	0	0	1
4	90	moving	up	-0.31	1	0	1	0	0	0	0	0	0	0	1	0	0	1	0	0	0	0	0	1	0	0	1	1	0	0	0	0	0	0	0	1	0	0	0	0	0	0	0	0	1	0	1	0	0
4	91	moving	down	-0.31	1	1	0	1	0	0	0	0	1	0	1	0	0	0	0	0	1	0	0	0	0	0	1	0	0	0	0	0	0	0	0	0	0	0	0	0	1	1	0	0	1	1	1	0	0
4	92	moving	up	-0.01	0	0	0	0	0	0	0	0	0	0	0	0	0	0	0	0	0	0	0	1	0	0	0	0	0	1	0	0	0	0	0	0	0	0	0	1	0	0	0	0	1	1	1	0	0
4	93	moving	up	-0.04	0	0	0	1	0	1	0	0	0	0	0	0	0	1	0	0	0	0	0	1	0	0	0	0	1	0	0	1	0	1	0	0	0	0	0	0	1	0	0	0	0	0	0	1	1
4	94	moving	down	0.59	0	0	0	0	0	0	1	0	0	1	0	1	1	0	0	0	1	0	0	0	1	0	0	0	0	0	0	1	1	0	0	0	0	0	0	0	1	0	0	0	1	0	0	1	0
4	95	moving	down	-0.22	0	1	0	0	1	1	0	1	1	1	1	0	0	1	1	0	0	1	0	1	1	0	0	1	1	1	0	1	1	0	0	0	0	1	0	1	1	1	0	1	0	0	0	1	0
4	96	moving	down	-0.03	0	0	0	0	0	0	0	0	0	0	0	1	0	0	0	0	0	1	0	0	0	0	0	0	1	0	0	0	0	0	0	0	0	0	0	0	0	0	0	0	1	0	0	0	1
4	97	moving	up	-0.42	0	0	0	0	1	0	0	0	0	0	0	1	0	0	0	0	0	0	0	0	0	0	1	0	1	0	0	0	0	0	0	0	0	0	0	1	0	1	0	0	0	0	0	0	0
4	98	moving	down	0.36	0	0	0	0	0	1	0	0	0	0	0	0	1	1	1	0	0	0	0	0	0	0	0	0	0	0	0	0	0	0	0	1	0	0	0	1	0	0	0	0	0	0	0	0	0
4	99	moving	down	-0.04	1	1	1	1	1	1	0	0	1	0	1	1	1	0	1	1	1	1	0	1	0	0	0	1	1	0	1	0	0	0	0	0	1	0	0	0	0	0	0	0	0	0	0	1	0
4	100	moving	down	0.16	1	0	1	0	0	0	0	0	0	0	0	0	0	0	0	0	0	0	0	0	0	0	0	0	0	0	0	0	0	1	0	1	0	0	0	0	0	0	0	1	0	0	0	0	0
4	101	moving	down	0.77	1	1	0	0	1	1	1	1	0	0	1	1	0	1	0	0	1	1	0	0	0	1	0	1	1	1	1	0	1	0	0	0	0	1	0	1	1	0	0	0	1	1	0	1	0
4	102	moving	up	-0.15	0	0	1	0	0	0	0	0	0	0	0	0	0	0	0	0	0	1	0	0	0	0	0	0	0	0	0	0	0	1	0	0	0	0	0	0	1	0	1	0	0	0	0	0	0
4	103	moving	down	0.62	1	1	1	0	0	1	1	1	1	0	0	0	1	0	1	0	1	0	1	0	1	0	1	1	0	1	0	0	1	0	1	1	1	0	1	1	0	0	0	0	0	1	0	1	0
4	104	moving	down	0.07	1	0	1	1	0	1	0	0	0	0	0	0	0	1	1	0	1	0	0	0	1	1	1	0	1	1	0	1	0	0	1	1	1	1	0	0	1	1	1	0	0	0	0	0	1
4	105	moving	down	0.2	1	0	0	0	0	0	0	0	0	0	0	1	0	0	0	1	0	1	0	0	0	0	0	0	0	0	0	0	1	0	0	0	0	0	0	0	0	0	0	0	0	0	0	0	0
4	106	moving	down	-0.31	1	0	0	0	0	0	0	0	0	0	0	0	0	0	0	1	0	0	0	1	0	0	0	0	0	0	0	0	0	0	0	1	0	0	0	0	0	0	0	0	0	0	0	0	0
4	107	moving	down	-0.3	0	0	1	0	0	0	1	1	1	0	0	1	0	0	0	0	0	1	0	0	0	0	0	0	0	1	0	0	0	0	0	1	0	1	0	0	0	1	0	0	1	0	0	0	1
4	108	moving	up	-0.3	1	1	1	0	1	0	1	1	0	0	1	0	1	1	1	1	1	0	0	1	1	1	0	0	1	0	0	0	1	0	1	0	1	1	0	1	0	0	1	0	0	0	0	0	0
4	109	moving	up	0.45	0	0	1	0	0	0	1	0	0	0	0	1	0	1	0	0	0	1	0	0	0	0	0	1	1	0	0	0	0	0	1	0	0	0	1	0	0	0	1	0	0	0	0	0	1
4	110	moving	up	0.15	0	0	1	0	0	0	0	0	0	0	0	0	0	0	0	0	0	0	0	0	0	1	0	0	0	0	0	0	0	0	0	0	0	0	0	0	0	0	0	0	1	0	1	0	0
4	111	moving	down	0.07	1	0	1	1	1	0	0	0	0	0	1	1	0	1	1	1	1	0	1	0	0	1	1	0	1	1	0	1	1	1	0	0	0	1	1	1	1	0	1	0	0	0	0	0	0
4	112	moving	down	0.32	0	0	1	0	0	1	1	0	1	0	0	1	1	1	0	0	0	0	1	0	1	1	1	1	0	0	1	0	1	1	0	0	0	1	1	1	0	0	1	0	1	1	1	0	1
4	113	moving	up	0.47	0	0	1	0	1	0	0	0	0	0	0	0	0	0	0	1	0	1	1	1	0	0	0	0	0	0	1	0	0	0	0	0	0	1	0	1	0	1	0	0	0	0	0	0	0
4	114	moving	up	-0.41	0	0	0	1	0	0	1	0	0	1	0	0	0	0	1	0	0	1	0	0	1	1	0	0	1	0	0	0	0	0	0	1	0	0	0	0	0	0	1	0	1	1	0	0	0
4	115	moving	down	-0.01	0	0	0	0	0	0	0	1	0	0	0	0	0	0	0	0	0	0	0	0	0	0	0	0	0	0	0	0	0	0	1	0	1	0	0	0	0	1	1	0	0	0	0	0	1
4	116	moving	up	-0.16	1	1	1	1	0	1	0	1	0	1	1	1	0	0	0	1	0	1	0	0	1	0	1	0	1	0	1	0	0	1	0	1	1	0	1	0	0	0	1	1	0	0	0	0	1
4	117	moving	up	-0.51	0	0	1	0	0	0	0	1	1	1	0	1	0	1	0	0	0	0	0	1	0	1	0	0	1	1	1	0	0	1	1	0	0	1	0	1	1	0	1	1	1	1	0	1	0
4	118	moving	up	-0.18	0	0	0	0	0	1	1	0	0	0	0	0	0	0	0	0	0	0	0	1	1	0	0	0	1	0	0	1	0	0	0	0	0	0	1	0	0	0	0	1	0	0	0	1	1
4	119	moving	down	0.14	1	0	0	1	1	0	0	0	0	0	1	1	1	0	0	0	0	0	0	0	0	0	0	0	0	0	0	0	1	0	0	1	0	0	1	0	0	0	0	0	1	1	0	0	0
4	120	moving	up	-0.13	1	0	0	0	1	1	0	0	0	0	0	0	0	0	0	1	0	0	0	0	0	0	1	0	0	0	0	0	0	0	0	0	0	0	0	0	0	0	0	0	1	0	0	0	0
4	121	static	up	0.57	0	0	1	1	0	0	0	0	0	0	0	0	0	0	1	1	0	1	1	0	0	1	1	0	1	0	0	0	0	0	0	0	0	0	0	0	0	1	0	0	0	1	0	1	0
4	122	static	down	-0.02	0	0	0	0	0	0	1	0	0	0	1	0	0	0	0	0	0	0	1	0	0	0	0	1	0	0	0	0	0	0	0	1	0	0	0	1	0	0	0	0	0	0	0	0	0
4	123	static	down	0.12	1	1	1	0	0	1	1	0	0	1	1	1	1	0	1	0	0	0	1	1	1	0	0	0	1	0	0	0	0	1	0	1	0	0	0	0	0	0	1	1	0	1	1	0	0
4	124	static	down	0.18	0	0	0	1	0	1	0	0	0	0	0	0	1	0	0	0	0	0	0	1	1	0	0	0	0	0	0	0	1	1	1	1	0	0	0	0	0	0	0	1	0	0	1	0	1
4	125	static	up	-0.34	0	0	0	0	0	0	0	0	0	0	0	0	1	1	0	1	1	0	0	0	0	0	0	0	0	1	0	0	1	0	0	0	1	1	0	0	0	0	0	1	0	0	1	1	0
4	126	static	up	0.07	1	1	0	0	1	1	0	0	0	0	0	0	0	0	0	0	0	0	0	0	0	1	0	0	0	0	1	0	0	0	1	0	0	0	0	0	1	1	1	0	1	0	0	0	1
4	127	static	down	0.05	0	1	0	0	0	0	0	1	0	0	0	1	0	0	0	0	0	0	1	0	0	0	0	0	0	0	0	0	0	0	0	0	0	0	0	0	0	0	1	0	0	0	0	0	0
4	128	static	down	-0.31	0	0	1	1	0	0	1	1	0	1	1	1	1	0	0	0	0	0	1	0	0	0	1	1	1	1	0	0	0	1	1	0	1	1	0	0	1	1	1	0	0	1	0	0	1
4	129	static	up	-0.25	0	0	0	0	1	0	0	0	0	0	0	0	1	0	0	1	1	0	0	0	0	0	1	1	0	0	0	0	0	1	0	1	0	0	0	0	1	0	0	1	0	0	0	0	0
4	130	static	up	0.15	0	0	0	0	1	0	1	1	1	1	0	1	0	0	0	0	0	1	0	1	1	1	1	0	1	1	1	1	0	1	0	1	1	0	0	1	1	0	0	0	0	0	1	1	0
4	131	static	down	-0.12	0	1	0	0	0	1	0	1	0	0	1	0	0	1	0	0	0	0	1	1	0	1	0	0	0	0	0	0	0	1	1	0	0	0	0	0	0	0	0	0	1	0	1	0	0
4	132	static	down	0.27	1	0	1	1	1	1	0	1	0	0	1	1	0	0	1	0	0	1	0	0	1	0	0	0	1	1	0	1	0	1	0	1	0	1	1	0	0	0	1	0	1	0	1	1	0
4	133	static	up	-0.13	0	1	1	0	0	0	0	1	0	0	1	0	0	0	0	0	0	1	1	1	0	0	0	0	0	1	1	0	1	0	0	0	0	0	0	0	0	0	0	0	0	0	0	1	0
4	134	static	down	0.11	0	0	1	0	0	0	1	0	0	0	1	0	0	1	0	1	0	0	0	1	1	1	0	0	0	0	0	0	1	1	0	0	1	0	1	1	1	1	1	1	1	0	1	0	1
4	135	static	up	0.49	0	0	0	0	0	1	0	1	1	0	0	0	0	0	0	0	0	0	0	0	1	0	0	0	0	0	0	1	1	0	0	0	0	0	1	0	0	1	0	0	0	0	1	0	1
4	136	static	down	-0.42	1	1	1	0	0	1	1	1	1	1	0	1	0	0	0	0	1	1	0	1	0	0	1	1	1	0	1	0	1	1	0	0	1	1	1	0	0	0	0	1	1	0	0	0	0
4	137	static	up	-0.17	1	0	0	0	0	0	0	0	0	0	0	0	0	0	0	0	0	0	0	0	1	0	0	1	0	0	0	0	0	0	0	0	0	0	0	0	1	0	0	0	0	0	0	0	1
4	138	static	down	-0.13	0	0	0	0	0	0	0	0	0	1	0	0	0	0	0	0	1	0	0	0	0	0	1	0	0	0	0	1	0	0	0	0	0	0	1	0	0	0	0	0	0	0	0	0	0
4	139	static	up	0.1	0	0	1	0	0	1	0	0	1	0	0	0	0	0	0	0	0	0	0	0	0	0	0	0	0	0	0	0	0	0	0	0	0	0	0	0	1	0	0	0	0	0	0	0	0
4	140	static	up	-0.35	1	0	0	0	0	0	0	0	0	0	0	1	0	1	0	0	0	0	0	0	0	0	0	0	0	1	1	1	1	0	1	0	1	0	0	0	0	0	0	1	0	0	0	1	0
4	141	static	up	-0.33	1	0	1	1	1	0	1	0	1	0	0	0	1	1	1	1	1	0	1	1	0	1	0	1	0	0	1	1	0	1	1	0	0	0	0	0	0	0	0	0	1	0	0	1	1
4	142	static	down	-0.11	0	0	0	0	0	0	0	0	0	0	0	1	0	0	0	0	0	0	1	0	1	0	0	0	0	0	0	1	0	0	1	0	0	0	0	0	0	0	0	0	0	0	0	0	0
4	143	static	down	0.26	1	1	0	0	1	0	1	1	1	0	1	0	0	0	0	1	0	1	0	0	0	1	1	1	0	1	1	1	0	1	0	0	0	0	0	0	0	1	1	1	0	0	1	1	0
4	144	static	up	0.18	0	0	1	1	0	0	1	0	0	0	0	0	0	0	0	0	1	0	1	0	0	0	0	0	0	0	0	0	0	0	0	0	0	0	0	0	0	0	0	0	0	0	1	0	0
4	145	static	up	0.31	1	0	1	0	0	1	0	1	0	0	0	0	1	1	1	0	0	0	0	0	0	0	0	1	1	0	0	1	0	0	0	0	0	0	0	0	0	0	1	0	0	0	0	0	1
4	146	static	up	0.09	1	1	1	0	0	0	0	0	0	0	1	1	0	0	0	0	0	0	0	0	0	0	0	0	0	0	1	1	0	1	0	0	0	1	0	0	1	0	0	1	0	0	0	0	0
4	147	static	up	0.02	0	0	0	1	0	0	1	1	1	0	0	0	0	1	1	0	1	0	0	0	1	0	1	0	1	1	1	1	0	0	0	1	1	0	1	0	1	0	0	1	0	1	1	0	1
4	148	static	down	-0.28	1	0	0	1	0	0	1	0	0	1	0	0	0	0	0	0	0	0	0	1	1	1	0	0	1	0	0	0	0	0	0	0	1	0	0	0	0	1	0	0	0	0	1	1	0
4	149	static	down	-0.03	0	0	0	1	0	0	0	1	0	1	1	1	1	0	0	0	0	0	0	0	0	0	0	0	1	0	0	0	1	0	0	0	0	0	0	1	0	0	0	0	1	0	0	0	1
4	150	static	up	-0.16	0	0	1	0	0	0	1	0	0	0	0	0	0	1	0	0	0	1	0	0	0	0	0	0	0	1	1	0	0	1	0	0	0	0	0	0	0	1	1	0	1	0	0	0	1
4	151	static	up	0.07	0	1	0	0	1	0	0	0	0	0	0	1	0	0	0	1	0	0	0	0	1	0	0	0	0	0	0	0	0	0	0	0	1	1	1	0	0	0	1	0	0	0	0	1	0
4	152	static	down	-0.1	1	0	0	1	1	0	0	0	1	0	0	0	0	0	0	0	0	0	1	0	1	1	1	0	1	0	1	0	1	0	1	1	1	0	1	1	1	1	1	0	0	1	0	1	0
4	153	static	down	-0.24	1	0	0	0	0	0	0	1	0	0	0	0	0	0	0	0	0	0	0	0	0	0	0	0	0	0	0	0	0	0	1	0	0	1	0	0	0	0	0	0	1	1	0	0	0
4	154	static	up	0.07	1	0	1	1	0	0	0	0	1	1	0	0	1	1	1	0	0	0	1	1	0	1	0	0	1	1	1	0	0	1	1	0	0	1	1	0	0	1	1	0	1	1	1	0	0
4	155	static	down	-0.06	0	0	0	0	1	0	0	1	0	1	0	0	0	1	0	1	0	0	0	1	0	0	1	0	1	0	0	1	0	1	0	0	0	0	0	0	0	0	0	1	1	0	0	0	0
4	156	static	down	-0.02	0	1	1	0	0	0	0	0	0	0	0	0	0	0	0	0	0	0	0	0	0	0	0	0	0	0	0	1	0	1	0	0	0	0	0	1	0	0	0	0	0	0	0	0	0
4	157	static	up	0.26	0	0	0	0	0	0	0	0	0	0	0	0	0	0	0	0	0	0	0	1	0	0	0	1	0	0	0	0	0	0	1	0	0	0	0	1	1	0	0	0	0	0	0	0	0
4	158	static	down	0.56	0	0	0	1	0	1	0	0	0	0	0	0	0	0	1	0	0	0	0	0	0	0	0	1	0	1	0	0	0	0	0	0	0	0	0	0	0	0	0	1	0	0	0	0	0
4	159	static	down	0.07	0	0	1	0	0	0	1	0	0	0	0	0	0	0	0	1	0	0	0	0	0	0	0	0	1	0	0	0	0	0	0	0	0	0	1	0	0	0	0	0	0	0	0	0	0
4	160	static	up	-0.12	0	0	0	0	0	0	0	0	0	0	0	1	0	0	0	0	0	0	0	0	0	0	0	0	0	1	0	0	0	0	1	0	1	0	0	1	0	0	1	0	0	0	0	0	0
4	161	static	down	-0.37	1	1	0	0	1	0	1	1	0	1	0	1	0	1	0	1	0	1	0	1	0	1	0	1	1	1	1	1	0	0	0	1	0	1	1	1	1	0	0	1	0	0	1	0	0
4	162	static	up	-0.45	0	1	0	0	0	0	0	0	0	0	0	0	0	0	0	0	0	0	0	0	0	0	0	0	0	0	0	1	0	1	0	0	0	1	0	0	0	0	0	1	0	1	0	0	0
4	163	static	down	0.06	1	1	0	1	1	0	1	1	1	0	1	1	0	1	0	1	0	0	0	0	0	0	1	1	1	1	0	0	1	1	0	1	1	1	0	0	0	1	0	0	0	0	1	1	1
4	164	static	down	-0.33	0	1	0	1	0	1	1	1	1	1	0	0	0	0	0	0	1	0	0	1	0	0	1	0	0	1	0	0	0	1	1	1	0	1	1	0	1	1	1	1	1	1	0	0	1
4	165	static	up	0.1	1	1	0	0	0	0	0	0	1	1	1	1	1	0	1	1	1	0	1	1	0	1	1	0	0	1	0	0	1	1	0	0	1	0	0	0	1	0	1	0	0	1	1	0	1
4	166	static	down	-0.28	0	0	0	0	1	1	0	0	0	0	0	1	0	0	1	0	0	0	0	0	0	0	1	0	0	0	1	0	1	0	0	0	1	0	0	0	0	0	0	0	1	0	0	1	1
4	167	static	down	-0.35	0	0	0	0	0	0	0	0	0	0	0	0	0	0	0	0	1	0	1	0	0	0	1	0	0	0	0	0	0	0	0	0	0	0	0	0	1	0	0	0	0	1	0	0	0
4	168	static	down	0.15	0	0	0	0	0	0	0	0	1	0	1	0	0	0	0	0	1	0	0	0	0	0	0	0	0	0	0	0	0	1	0	0	0	0	0	0	0	0	0	0	0	0	0	0	0
4	169	static	up	0.27	0	1	0	0	1	1	0	0	0	0	0	0	0	1	0	1	0	1	0	0	0	1	0	0	0	1	1	0	1	0	0	0	0	0	1	1	0	0	0	0	0	0	0	0	0
4	170	static	down	0.16	0	0	0	0	1	0	1	1	1	0	0	0	0	0	1	1	1	0	0	0	0	0	0	0	0	0	1	0	0	1	0	0	0	0	0	0	0	0	0	0	0	1	1	0	0
4	171	static	up	-0.08	0	0	0	0	0	1	1	0	0	1	1	0	0	1	0	0	1	0	1	0	1	1	0	1	0	0	1	0	0	0	1	1	0	1	0	1	1	0	1	1	1	1	1	0	0
4	172	static	up	-0.28	0	0	0	0	0	1	0	0	0	0	0	0	0	0	0	0	0	0	0	0	0	0	0	1	0	0	0	0	0	0	0	0	0	0	0	0	0	1	0	1	1	0	0	1	0
4	173	static	down	-0.61	0	1	0	1	0	0	0	0	1	1	0	0	0	0	0	0	1	0	1	1	0	0	0	0	0	0	1	0	1	0	0	0	0	0	0	0	1	0	0	0	1	0	0	0	1
4	174	static	down	-0.14	0	0	0	0	0	0	0	0	1	0	0	0	0	0	0	0	0	0	0	0	1	0	0	0	0	0	0	0	0	0	0	0	0	0	1	0	0	0	1	0	1	0	0	0	0
4	175	static	down	-0.35	0	0	0	0	0	0	0	0	0	1	0	0	0	1	1	0	0	0	0	1	0	0	1	0	0	1	0	0	1	1	0	0	0	0	0	0	0	1	0	0	1	0	0	0	0
4	176	static	down	-0.44	0	0	0	0	0	0	0	0	0	0	0	0	1	0	0	0	1	0	0	0	1	0	0	0	0	1	1	0	0	0	0	0	1	0	0	0	0	0	0	0	0	0	0	0	0
4	177	static	down	0.02	0	0	0	0	0	0	1	0	0	0	0	0	0	0	0	0	0	0	0	0	0	0	0	0	0	0	0	1	0	1	0	0	0	0	0	0	1	0	0	1	0	0	0	0	0
4	178	static	up	-0.1	0	1	0	1	0	1	0	1	1	0	1	1	0	0	0	0	0	0	0	0	0	0	0	1	0	1	0	0	0	0	0	0	1	0	0	0	0	1	0	0	0	0	0	0	0
4	179	static	up	-0.02	0	0	1	1	0	0	0	1	1	0	0	0	1	1	1	0	1	0	0	0	1	0	1	1	0	1	0	1	1	1	1	0	0	1	0	1	1	1	0	1	0	0	0	0	1
4	180	static	down	-0.34	1	1	1	0	1	1	1	0	1	1	1	0	1	1	1	0	0	0	1	0	1	0	0	0	0	0	0	0	0	0	1	1	0	1	1	0	1	0	0	0	1	1	0	0	0
4	181	static	down	-0.13	0	1	1	1	1	0	0	1	1	0	0	0	0	1	0	0	0	1	0	0	0	1	1	1	0	0	1	0	1	1	0	1	0	1	1	1	1	0	1	1	1	1	0	0	0
4	182	static	down	-0.1	0	1	0	1	0	0	1	0	0	1	1	0	0	1	0	1	1	1	0	0	1	0	0	1	1	1	0	0	1	0	1	1	0	1	0	1	0	1	1	1	0	1	1	0	0
4	183	static	down	-0.1	0	0	0	0	0	0	1	1	0	1	1	0	1	0	1	1	0	0	1	1	1	0	0	1	1	0	1	0	0	0	0	1	0	1	1	1	1	1	0	1	0	0	1	0	0
4	184	static	up	-0.02	0	0	1	0	1	0	0	1	1	0	0	0	0	0	0	0	0	1	0	0	0	0	0	0	1	1	0	0	0	1	0	0	0	0	0	0	0	0	0	0	0	1	1	1	0
4	185	static	up	0.31	1	0	0	0	0	0	0	0	0	0	0	0	0	0	0	0	0	0	0	1	1	0	0	0	0	0	0	0	1	0	0	0	0	0	0	1	0	0	0	0	0	0	0	0	0
4	186	static	up	0.31	0	0	0	1	0	0	0	0	0	0	0	0	0	0	0	0	0	0	0	1	0	0	1	0	0	0	0	0	0	0	0	1	0	0	0	0	0	0	0	0	0	0	1	0	0
4	187	static	down	0.04	0	0	0	0	0	0	1	1	0	1	0	0	0	0	0	0	0	0	0	0	0	0	0	0	0	0	0	0	0	0	1	0	0	0	0	0	0	0	0	0	0	0	0	0	0
4	188	static	up	0.22	0	0	0	0	1	1	0	0	1	0	1	1	0	1	0	0	0	0	0	0	0	0	0	0	0	1	0	1	1	0	0	0	0	1	1	0	0	0	0	0	0	0	0	1	0
4	189	static	up	0.07	1	0	1	1	1	1	0	1	0	0	0	0	0	1	1	0	0	1	0	0	1	0	1	1	1	1	1	0	0	1	0	0	1	1	1	0	0	1	0	0	0	1	0	0	0
4	190	static	up	-0.2	0	0	1	0	1	0	0	0	0	0	1	0	0	0	0	1	0	0	0	0	0	0	0	0	0	0	0	0	1	0	0	0	0	0	0	1	0	0	0	0	0	0	0	0	0
4	191	static	down	-0.18	0	1	0	0	1	0	1	1	1	0	0	1	1	1	1	1	0	1	0	0	0	0	0	1	1	1	1	0	0	0	0	1	1	0	0	1	0	0	1	0	0	0	1	1	1
4	192	static	up	-0.05	0	0	0	1	0	0	0	0	1	1	1	0	0	1	1	1	0	1	1	1	0	1	0	0	0	1	0	1	0	0	1	0	0	1	0	1	0	1	1	1	1	0	1	0	1
4	193	static	down	-0.11	1	0	0	0	1	1	0	1	1	1	0	0	0	0	1	0	0	1	1	1	0	0	1	0	0	0	0	0	1	0	1	1	1	0	1	0	1	0	1	1	1	0	0	1	1
4	194	static	up	0.24	0	0	0	0	0	0	0	0	0	1	0	0	0	0	0	0	0	0	0	0	0	0	0	0	0	0	1	1	0	0	0	0	0	0	0	0	0	0	0	1	0	0	0	0	0
4	195	static	up	0.54	0	0	0	1	0	1	0	0	1	1	0	0	0	0	1	1	1	0	1	1	1	1	0	1	0	0	0	0	1	1	0	0	1	1	1	0	0	0	1	0	0	0	1	1	0
4	196	static	up	0.28	1	0	0	1	0	1	1	1	1	1	1	0	1	0	1	0	1	0	0	0	1	1	1	1	0	0	1	0	1	1	1	0	1	0	0	1	0	0	0	0	0	0	1	1	0
4	197	static	up	0.11	0	1	0	0	0	1	1	0	0	0	0	0	0	0	0	0	1	0	0	1	0	0	0	0	0	0	0	0	0	0	0	0	1	1	0	0	1	1	0	0	0	1	1	1	0
4	198	static	up	0.29	0	1	0	0	0	0	0	0	0	0	0	0	0	0	0	0	0	0	0	0	0	0	1	0	0	0	0	0	1	0	0	0	0	1	0	0	0	1	0	0	1	0	0	0	0
4	199	static	up	0.04	1	0	0	1	0	0	1	0	1	1	1	0	0	0	1	1	1	1	0	0	1	1	0	1	1	0	1	0	0	0	1	0	0	0	1	1	1	0	0	0	1	0	0	1	0
4	200	static	down	0.22	0	0	0	0	0	0	0	0	1	1	0	0	1	0	0	0	0	0	0	0	0	0	0	0	0	0	1	0	1	0	0	0	1	0	0	0	0	1	1	0	0	1	1	0	0
4	201	static	down	-0.26	1	1	0	0	0	0	0	0	0	1	0	0	0	1	0	1	1	0	0	1	0	0	1	0	0	0	0	0	0	0	0	0	0	1	1	0	0	0	1	0	0	0	0	0	0
4	202	static	down	0.17	0	1	0	0	0	0	1	0	0	0	0	0	0	0	1	1	0	1	0	0	0	0	1	0	1	0	0	0	0	0	0	0	0	0	1	0	0	1	1	1	0	0	0	0	0
4	203	static	up	0.41	0	0	0	1	1	1	1	1	0	1	0	0	1	1	1	0	0	0	0	0	0	0	1	0	1	0	0	0	1	0	1	1	0	1	0	1	1	0	1	0	1	0	1	0	1
4	204	static	up	-0.07	0	0	1	1	1	0	0	0	1	0	1	1	0	0	1	0	0	0	0	0	1	1	0	1	1	0	1	0	1	0	1	1	0	1	1	0	0	0	0	0	0	0	1	1	1
4	205	static	down	-0.01	0	0	0	0	0	0	0	0	1	0	0	0	0	0	0	0	1	0	0	0	0	0	0	0	0	0	0	1	0	0	0	0	0	0	0	0	0	0	0	0	0	0	0	1	0
4	206	static	up	0.54	0	0	0	1	0	1	0	1	1	0	0	0	1	0	1	1	1	0	0	1	0	1	1	1	0	1	1	1	1	1	0	0	0	1	1	0	0	1	1	0	1	0	0	0	0
4	207	static	down	0.41	0	0	1	0	0	0	0	0	0	1	1	0	0	0	0	0	0	0	0	0	0	0	0	0	0	0	0	1	0	0	0	0	0	0	0	0	0	0	1	0	0	0	0	0	0
4	208	static	up	0.13	0	1	0	0	0	0	0	0	0	0	0	0	0	0	0	0	0	0	0	0	1	0	0	0	0	0	0	0	0	0	1	0	0	1	0	0	0	0	0	0	1	0	0	0	0
4	209	static	up	0.66	0	0	1	1	1	0	0	0	0	0	1	1	0	1	1	1	1	1	1	0	0	0	0	1	1	1	1	1	0	0	1	1	1	0	0	1	0	1	0	0	0	1	0	0	0
4	210	static	up	0.2	1	0	0	0	0	0	0	0	0	1	0	0	0	0	0	1	0	0	0	0	0	0	1	0	0	0	0	0	0	0	0	0	0	0	0	0	0	0	0	1	1	0	0	0	0
4	211	static	down	-0.7	0	0	0	0	0	0	0	0	0	0	0	1	1	0	0	0	0	0	0	0	0	0	0	0	0	0	0	0	1	0	0	0	0	0	0	0	0	0	0	0	0	0	1	0	0
4	212	static	down	0.23	0	0	0	1	1	1	0	0	0	0	0	1	1	0	1	1	1	1	0	0	1	1	0	0	1	0	0	1	0	0	1	1	1	1	1	1	0	1	1	0	0	1	0	0	1
4	213	static	down	0.04	0	0	0	0	0	0	1	0	1	1	0	0	0	0	0	0	0	1	0	1	0	0	0	0	0	0	0	0	1	1	0	0	1	0	0	0	0	1	0	0	1	0	1	0	0
4	214	static	up	0.25	0	1	0	1	0	0	0	1	1	1	0	0	1	0	1	0	1	0	0	0	1	0	1	0	0	1	0	0	1	0	1	1	0	0	1	1	1	0	1	0	1	1	0	0	1
4	215	static	up	0.17	1	0	0	0	0	0	1	0	0	0	0	0	1	0	0	0	1	0	0	1	0	1	0	0	1	1	0	0	0	0	0	0	0	1	1	0	0	0	0	0	0	1	0	0	0
4	216	static	down	0.12	0	0	0	0	0	0	1	0	0	0	0	0	0	0	0	0	0	1	0	0	0	1	0	0	0	1	0	1	0	0	0	0	0	0	0	0	0	0	1	0	0	0	0	0	0
4	217	static	up	0.13	0	1	1	1	0	0	1	0	0	0	0	0	0	1	1	1	0	0	0	0	1	1	1	0	0	1	0	1	1	0	1	1	0	1	1	1	0	1	1	0	1	0	0	0	0
4	218	static	down	0.22	0	1	0	1	1	0	0	1	0	0	0	0	0	0	0	0	0	0	0	0	1	0	0	0	0	0	0	0	0	0	0	0	0	0	1	0	0	0	0	0	0	0	0	0	0
4	219	static	down	0.07	1	1	0	0	1	0	0	1	0	0	1	1	0	1	1	0	1	1	0	1	0	1	0	0	1	0	0	0	0	0	0	1	1	1	0	0	0	0	1	0	1	1	1	0	1
4	220	static	up	-0.04	0	0	0	1	0	1	0	0	0	0	0	0	0	0	0	0	0	0	0	0	0	0	0	0	1	0	1	0	0	0	0	0	0	0	0	0	1	0	0	0	0	0	0	0	1
4	221	static	up	0.46	1	0	0	0	0	0	0	0	0	0	0	1	0	0	0	0	0	0	0	0	0	0	0	0	1	0	0	1	1	0	0	0	0	0	0	1	0	0	0	0	0	0	0	0	0
4	222	static	up	-0.51	0	0	0	0	0	0	0	0	0	0	0	0	0	0	0	0	0	1	0	1	0	0	0	0	1	0	0	0	0	1	0	0	1	0	0	0	0	1	0	0	0	0	0	0	0
4	223	static	down	-0.75	0	0	0	1	0	0	1	1	0	0	0	1	1	0	1	1	1	0	1	1	1	0	0	0	1	0	0	0	0	1	0	0	0	1	0	1	1	1	1	0	1	1	0	1	1
4	224	static	down	-0.43	0	1	1	1	0	0	0	1	0	1	1	1	0	0	1	0	1	0	0	1	0	0	1	1	0	1	0	0	0	1	1	0	0	1	0	1	0	0	1	0	1	0	0	1	1
4	225	static	up	0.04	0	0	1	0	0	1	0	0	1	0	1	1	0	0	1	1	1	1	1	1	0	1	0	0	1	1	1	1	1	0	1	1	1	0	0	1	0	0	0	0	1	0	1	0	0
4	226	static	down	-0.27	1	1	0	0	0	0	1	0	0	1	0	0	0	0	0	0	1	0	0	0	1	0	0	0	0	0	0	0	0	0	0	1	0	1	0	0	1	0	0	0	0	0	1	0	0
4	227	static	down	0.16	1	0	1	0	0	0	1	1	1	1	0	1	1	1	1	0	1	0	0	0	1	0	1	1	1	1	0	0	1	0	0	0	0	0	1	0	1	1	0	0	0	0	1	0	1
4	228	static	down	0.3	0	0	0	0	0	0	0	0	0	1	0	0	1	0	0	1	0	0	0	0	0	0	0	0	0	0	0	0	0	1	0	0	0	0	0	1	0	0	0	1	0	0	0	0	0
4	229	static	up	-0.21	0	0	0	0	0	0	0	0	1	0	1	0	0	1	0	0	0	0	1	0	0	0	0	0	0	1	0	0	0	0	0	0	0	0	1	0	0	0	0	0	0	0	0	0	0
4	230	static	down	0.06	0	0	0	0	0	1	1	0	0	0	1	0	0	0	0	0	0	0	0	1	0	0	1	1	0	0	0	1	0	1	0	0	0	0	0	1	0	0	1	0	0	0	1	0	0
4	231	static	down	0.25	1	1	1	1	0	0	0	0	0	1	0	0	0	0	0	1	0	0	0	0	0	1	1	0	0	1	1	1	0	0	0	0	0	0	0	0	0	0	0	0	0	0	0	1	0
4	232	static	down	0.02	0	0	0	0	0	1	0	0	1	0	0	0	0	0	1	0	0	0	0	0	0	0	0	0	0	0	0	0	0	0	0	0	0	0	1	0	0	0	0	1	0	0	0	0	0
4	233	static	up	-0.16	0	0	0	0	0	1	1	0	0	0	0	0	0	0	0	0	0	0	0	0	0	0	0	0	0	0	0	0	0	0	0	0	0	0	0	0	1	0	1	1	0	0	0	1	0
4	234	static	up	0.02	0	1	0	0	0	1	0	0	0	1	0	0	1	0	0	0	0	0	0	1	0	1	0	1	1	0	0	0	0	0	0	0	0	0	0	0	0	0	0	1	0	0	1	1	0
4	235	static	up	-0.33	0	0	0	0	1	0	0	0	0	0	0	0	0	0	0	0	0	0	0	0	0	0	0	0	0	0	0	0	0	0	0	0	1	0	0	0	0	1	1	0	1	0	0	0	0
4	236	static	up	-0.17	0	0	0	0	0	0	0	1	1	0	0	1	0	0	0	0	1	1	0	0	1	0	0	0	1	1	0	0	0	0	1	1	0	0	0	0	0	0	0	1	0	0	0	0	0
4	237	static	down	0.06	1	0	1	0	1	0	0	1	0	0	1	1	0	1	0	1	1	1	1	0	0	1	1	0	0	1	0	0	0	0	0	0	0	1	0	0	1	1	1	0	0	1	1	1	1
4	238	static	up	0.61	1	1	1	0	0	1	1	1	1	0	0	1	0	0	0	1	0	0	0	1	0	1	1	0	0	1	1	0	1	1	0	1	0	0	0	1	0	0	0	1	1	1	1	1	0
4	239	static	down	0.18	0	0	0	0	0	0	0	0	1	1	1	0	1	0	0	0	0	0	0	1	0	1	0	1	1	0	1	0	0	0	1	0	0	0	0	0	0	0	1	0	0	0	0	0	0
4	240	static	up	-0.04	1	0	0	1	0	0	0	0	0	0	0	0	0	1	0	0	1	0	0	0	0	0	1	0	0	0	0	0	0	0	0	0	0	0	0	0	0	0	0	1	0	0	0	0	0
5	2	moving	down	-0.54	1	1	0	0	0	1	0	0	1	0	1	1	0	1	0	1	0	0	0	1	0	0	1	0	0	0	1	1	0	1	1	1	0	1	0	0	1	0	0	0	1	1	1	1	1
5	3	moving	up	0.7	0	0	0	0	1	1	0	0	0	0	0	0	1	0	1	0	0	1	0	0	0	1	0	0	0	0	0	0	0	0	1	0	0	1	1	0	0	1	0	1	0	0	0	0	0
5	4	moving	up	0.63	0	0	0	0	0	0	0	0	0	0	1	0	0	1	0	0	0	0	1	1	1	0	0	0	1	0	0	0	0	1	1	1	0	0	0	0	0	0	1	0	0	0	0	1	0
5	5	moving	up	-1.26	1	0	1	1	1	0	0	1	1	0	1	0	0	1	1	1	1	0	0	0	0	0	0	1	0	1	1	1	1	0	1	0	0	0	1	0	1	1	0	0	1	1	0	0	1
5	6	moving	down	-0.61	0	0	0	1	0	0	0	0	0	0	1	1	0	0	0	1	0	1	0	0	1	1	0	0	0	0	0	0	0	0	0	0	1	0	1	1	0	1	0	0	0	0	0	0	0
5	7	moving	up	0.18	0	0	0	0	1	0	0	0	1	1	1	1	0	0	0	0	1	0	0	0	0	0	0	0	0	0	0	1	0	0	0	0	0	0	1	1	0	1	0	0	0	0	1	0	1
5	8	moving	down	-1.51	0	0	0	0	1	0	0	0	0	1	1	1	0	0	0	0	0	0	0	0	0	0	0	0	0	0	0	0	0	0	0	0	0	0	0	0	0	0	0	1	0	0	0	1	0
5	9	moving	down	-1.17	0	1	0	0	0	0	0	0	0	0	0	0	0	0	0	0	1	0	0	0	0	0	0	0	0	0	0	0	0	0	0	0	1	0	0	1	0	0	0	0	1	0	0	0	0
5	10	moving	up	1.22	0	0	0	0	1	0	0	0	0	0	0	1	0	0	0	0	0	1	0	0	1	0	0	0	0	0	0	0	0	0	0	1	0	0	0	0	0	0	0	1	0	0	0	0	0
5	11	moving	up	0.42	0	0	0	0	0	0	0	0	0	1	1	0	0	0	0	0	0	1	0	0	0	0	0	0	0	0	0	0	0	0	0	0	0	0	0	0	0	0	1	1	0	0	0	0	0
5	12	moving	up	1.71	0	0	1	1	0	0	0	0	0	0	0	1	1	1	1	1	0	0	0	1	1	0	0	1	1	0	1	1	1	1	1	0	1	0	0	0	1	1	0	0	0	0	1	1	1
5	13	moving	down	-1.02	0	0	0	0	0	0	0	0	0	0	1	1	0	0	0	0	0	0	1	0	0	0	0	0	0	0	0	0	0	1	0	0	0	0	0	0	0	0	0	0	0	0	0	1	0
5	14	moving	down	-1.09	0	0	0	0	0	0	0	0	0	0	1	0	0	0	1	0	0	0	1	0	0	0	0	0	0	0	0	0	0	0	0	0	0	0	0	0	0	0	1	0	0	1	1	0	0
5	15	moving	down	-0.77	1	0	1	0	0	0	0	0	1	0	1	1	0	0	0	0	0	0	0	0	0	0	0	0	1	0	0	0	0	0	0	0	1	1	1	0	1	0	0	0	0	1	0	0	0
5	16	moving	down	0.52	0	0	0	0	0	1	0	0	0	0	0	0	0	0	1	0	0	0	0	1	0	1	0	1	0	0	0	0	0	0	1	0	0	0	0	0	0	0	0	0	0	0	0	0	0
5	17	moving	down	0.09	1	0	0	0	0	0	0	0	0	0	0	0	0	1	0	1	0	0	0	0	0	1	0	0	0	0	0	0	0	0	0	0	0	0	0	0	0	0	0	0	1	0	0	0	0
5	18	moving	up	0.91	0	0	1	1	1	1	1	0	0	0	1	0	1	0	0	1	0	1	0	0	0	1	1	0	1	0	0	0	1	1	0	0	0	1	0	0	1	1	1	1	1	0	1	0	1
5	19	moving	up	-0.76	0	0	0	0	0	0	0	1	0	0	1	0	0	0	0	0	1	0	0	0	0	0	0	0	0	0	1	0	0	0	1	0	0	0	0	0	0	0	0	0	0	0	0	0	1
5	20	moving	down	-0.99	1	0	0	1	0	1	1	1	1	1	0	1	1	0	1	0	1	1	1	0	0	1	0	0	0	1	0	1	0	0	0	0	0	0	1	0	1	1	0	1	0	0	1	0	0
5	21	moving	up	-0.91	0	0	0	0	0	1	1	0	1	0	0	1	0	0	0	1	0	0	0	0	1	0	0	0	0	1	0	0	0	0	1	0	0	1	0	0	0	0	0	0	0	0	1	1	0
5	22	moving	up	1.27	0	0	0	0	0	0	0	0	0	0	0	0	0	0	0	0	0	0	0	0	1	1	0	0	0	1	1	0	0	0	0	0	0	1	0	1	0	0	0	1	0	1	1	1	1
5	23	moving	down	-1.42	1	0	1	1	0	0	0	0	0	0	0	0	0	0	0	0	0	0	0	0	1	1	0	1	0	0	0	0	0	1	1	0	0	0	1	0	0	0	0	1	0	0	1	0	0
5	24	moving	up	-0.21	1	0	0	0	0	0	1	0	0	0	0	1	1	0	0	0	0	0	0	1	0	0	0	1	0	0	0	0	1	1	0	0	0	1	0	0	0	1	1	0	0	0	0	0	1
5	25	moving	down	-2.53	0	1	0	0	0	0	1	1	1	1	0	0	1	1	0	0	1	0	0	0	0	0	1	1	0	1	1	0	1	0	0	0	1	0	1	0	1	1	1	1	1	1	1	1	0
5	26	moving	up	2.44	0	0	0	0	0	1	0	0	0	0	0	1	0	0	0	0	0	0	0	1	0	0	1	1	0	0	1	0	1	0	0	0	0	0	0	0	1	0	0	0	0	1	0	0	1
5	27	moving	up	-0.67	0	1	0	1	1	0	1	0	0	1	0	1	1	1	0	1	0	1	0	1	1	1	1	1	1	0	0	0	0	1	0	0	0	0	0	0	1	0	1	1	0	0	1	0	1
5	28	moving	up	0.71	0	0	0	1	0	0	1	0	0	0	0	0	0	0	0	0	0	0	0	0	0	1	0	0	0	0	0	0	1	0	0	0	0	0	1	0	0	0	0	1	0	0	0	0	0
5	29	moving	down	-1.85	0	0	0	0	1	0	1	0	0	0	1	0	0	0	0	0	1	0	0	1	0	0	0	0	1	0	0	1	0	0	0	0	1	0	0	0	0	0	1	0	0	1	1	0	0
5	30	moving	up	-0.75	0	0	1	0	0	0	1	1	0	0	0	0	0	0	0	0	0	0	0	0	0	0	0	0	1	0	0	1	0	0	0	0	1	0	0	0	0	0	0	0	0	0	0	0	0
5	31	moving	down	-0.67	0	1	0	0	0	0	0	0	1	0	0	0	0	0	0	0	0	1	0	0	0	0	0	1	0	0	1	0	1	0	0	1	0	0	0	0	0	0	0	0	0	0	1	1	1
5	32	moving	up	0	0	1	0	0	0	0	1	1	1	0	1	1	0	0	0	0	0	0	1	0	0	0	0	1	0	0	0	0	0	0	0	0	0	0	0	1	0	0	0	0	0	0	0	1	0
5	33	moving	up	0.58	0	0	1	0	0	0	0	1	1	0	0	0	1	1	0	0	1	1	0	0	0	0	1	0	0	0	0	0	0	0	0	0	0	0	0	0	0	1	1	0	0	0	0	0	0
5	34	moving	up	0.61	0	0	1	0	1	0	1	0	0	0	1	0	0	0	0	0	1	1	0	1	1	0	1	1	0	0	0	1	0	0	0	0	1	1	1	1	1	1	1	1	0	1	1	1	0
5	35	moving	down	0.09	0	0	0	0	0	0	0	0	0	0	0	1	0	0	0	1	0	1	0	0	0	0	1	0	0	0	1	0	0	0	0	0	1	0	0	0	0	1	0	0	1	0	1	1	0
5	36	moving	down	-1.47	0	1	0	1	1	1	0	1	0	1	1	1	0	0	1	0	1	0	1	0	0	1	0	0	1	1	1	1	0	1	1	0	1	0	0	0	1	0	0	1	0	0	1	1	0
5	37	moving	down	-0.98	0	0	0	1	1	0	0	0	0	1	1	0	1	0	0	0	0	1	0	0	0	1	0	0	0	0	1	0	0	0	0	0	0	1	1	0	0	0	0	0	1	0	1	0	0
5	38	moving	down	-0.52	1	0	0	0	0	1	1	1	1	0	1	0	0	1	0	0	0	0	0	0	0	0	0	1	0	1	1	1	0	1	0	1	1	1	0	1	0	1	1	0	1	1	0	0	1
5	39	moving	up	-0.12	0	0	0	0	0	0	0	0	0	0	0	0	0	0	0	0	1	0	0	0	1	0	0	0	0	0	1	0	0	0	0	0	0	0	0	0	0	1	0	0	0	1	0	0	1
5	40	moving	down	-2.14	0	0	0	0	0	0	0	0	0	0	0	0	0	0	0	0	0	0	1	0	1	0	0	0	0	0	0	0	0	0	0	0	1	0	0	0	0	1	0	0	0	1	1	0	0
5	41	moving	up	0.68	0	0	0	0	0	0	0	0	0	1	0	0	1	0	1	0	0	1	0	1	0	0	0	0	0	1	0	0	0	0	0	0	0	0	0	0	0	0	0	0	0	0	0	0	0
5	42	moving	down	-0.23	1	1	0	0	0	0	1	1	0	0	0	0	0	1	0	0	0	0	0	0	0	0	0	1	0	0	0	0	0	1	0	1	0	0	0	0	0	1	0	0	0	0	0	1	1
5	43	moving	down	-0.4	0	0	1	0	1	0	0	1	1	1	1	1	1	0	1	0	0	1	0	1	0	0	1	1	0	1	0	0	0	1	1	0	1	1	0	1	0	0	1	0	1	1	0	1	0
5	44	moving	down	-0.22	0	0	0	0	0	0	0	0	0	1	0	1	0	0	0	0	0	0	0	0	0	0	1	0	0	0	0	0	0	0	0	0	0	0	0	0	0	1	1	0	0	0	0	0	0
5	45	moving	up	0.29	0	0	1	0	1	0	0	1	0	0	0	0	0	0	0	0	0	0	1	0	1	0	1	0	0	0	0	0	0	0	1	1	0	1	0	0	0	1	0	1	0	0	0	0	1
5	46	moving	down	0.42	1	1	0	0	1	1	0	0	0	0	1	0	1	0	1	1	0	0	0	0	1	0	0	1	0	0	1	0	0	0	0	0	0	0	0	0	0	0	0	0	0	0	0	0	0
5	47	moving	down	-0.16	0	0	0	0	0	0	0	0	0	0	1	0	0	0	0	0	1	0	0	1	0	0	0	0	0	0	0	0	1	0	0	0	0	0	1	0	0	0	0	0	0	0	1	0	0
5	48	moving	up	-0.78	0	0	0	0	0	0	0	0	0	0	0	1	0	1	0	0	0	1	0	1	0	0	1	1	1	1	0	1	0	1	0	0	1	0	0	0	0	0	0	0	0	0	0	0	0
5	49	moving	up	-0.25	0	0	0	0	1	0	0	1	0	1	0	0	0	0	0	0	0	0	1	1	0	0	0	0	1	1	1	0	0	0	1	0	0	0	0	1	0	0	0	0	0	0	0	0	1
5	50	moving	down	-1.55	0	1	0	0	0	0	0	0	0	0	0	1	0	1	0	0	0	0	1	0	0	1	0	0	0	1	0	0	1	1	0	0	0	1	1	0	0	1	0	0	0	0	0	0	0
5	51	moving	down	-0.57	0	1	1	0	1	0	0	0	0	0	0	1	0	0	1	1	1	1	1	1	1	1	1	0	1	0	0	0	0	0	1	0	0	0	1	1	0	0	1	1	1	0	0	1	1
5	52	moving	up	0.66	0	0	1	0	0	0	1	1	0	0	0	0	1	0	0	0	1	0	0	0	0	0	0	1	0	0	1	1	0	0	1	0	0	1	0	0	0	0	0	0	0	0	0	0	1
5	53	moving	down	-0.62	0	0	1	0	1	0	0	0	0	0	0	1	0	0	0	1	0	1	0	0	0	0	0	0	0	0	0	1	0	1	0	0	0	0	0	1	1	0	0	0	0	1	1	0	1
5	54	moving	up	-0.43	0	0	0	1	0	0	0	1	1	0	0	1	0	0	0	0	0	0	0	0	0	0	0	1	0	0	0	1	0	0	0	0	0	1	1	0	0	1	1	1	0	1	0	0	0
5	55	moving	down	-1.74	0	0	0	0	1	1	0	1	0	0	0	0	0	0	0	0	0	1	1	0	0	0	0	0	1	0	1	1	0	0	0	0	0	1	0	1	0	0	0	0	1	0	0	0	0
5	56	moving	down	-0.74	0	1	0	1	0	0	0	1	0	0	0	1	0	0	0	0	1	0	0	0	0	0	0	0	1	0	0	0	1	0	0	0	1	0	0	1	0	0	1	1	1	0	0	0	0
5	57	moving	up	0.1	0	0	0	1	0	0	0	0	0	0	1	0	1	0	0	0	0	0	0	1	0	0	0	0	0	0	0	0	0	0	1	0	1	0	1	1	0	0	0	1	0	1	0	0	0
5	58	moving	down	-0.61	1	0	0	0	0	0	0	1	0	0	0	1	0	0	1	1	1	0	0	0	0	0	0	0	0	1	0	0	0	0	1	1	1	0	0	0	0	1	0	0	0	1	0	0	0
5	59	moving	down	-0.67	0	0	0	0	0	0	0	0	0	0	0	0	1	1	0	0	0	0	1	0	0	0	0	1	1	0	1	0	0	1	1	0	1	0	0	1	1	0	0	0	0	0	1	0	0
5	60	moving	up	-0.45	0	0	1	1	0	0	0	0	1	0	0	0	1	1	0	0	1	0	0	0	0	0	0	0	0	0	0	0	0	0	1	0	1	0	0	0	0	0	0	1	1	0	1	0	1
5	61	moving	down	-1.21	0	1	0	0	0	0	0	1	1	0	0	0	0	0	0	0	0	0	0	0	0	0	0	0	1	0	0	0	0	0	0	0	0	0	0	1	0	0	0	1	0	0	0	0	0
5	62	moving	down	-0.17	0	0	0	0	0	1	0	0	0	0	0	0	0	0	0	0	0	1	0	0	0	0	0	1	0	0	0	0	0	0	0	0	1	1	0	0	0	0	0	0	0	0	0	1	0
5	63	moving	down	-0.99	1	1	1	0	1	1	1	0	1	0	0	1	1	0	0	0	0	1	0	0	1	0	0	1	1	1	0	0	0	1	1	1	1	0	1	0	0	0	0	1	0	0	0	0	1
5	64	moving	down	-0.21	0	0	0	1	1	0	0	0	0	0	0	0	0	0	0	0	1	0	0	0	0	1	0	1	1	0	0	0	1	0	0	0	1	1	0	0	0	0	1	1	0	0	0	1	0
5	65	moving	up	0.12	0	0	0	0	0	0	1	0	0	1	1	0	0	0	0	0	0	1	1	0	1	0	0	0	0	0	1	0	0	0	0	0	0	0	1	0	0	0	0	0	1	1	0	0	0
5	66	moving	up	-0.01	0	1	0	1	0	1	0	1	1	0	1	0	1	0	1	1	1	0	0	1	0	1	0	0	0	0	0	1	1	1	1	0	0	1	0	0	1	1	1	0	1	0	0	0	1
5	67	moving	down	-1.86	1	1	0	1	0	0	1	0	0	1	1	1	0	1	1	1	0	1	1	0	1	0	1	1	0	1	1	0	1	1	0	0	0	1	0	1	0	1	0	0	0	1	0	0	0
5	68	moving	down	-0.58	1	0	0	0	0	0	0	1	0	1	1	0	1	1	0	1	1	1	0	1	0	1	0	1	0	0	0	1	1	0	1	1	0	0	1	1	0	1	0	1	0	1	0	1	0
5	69	moving	up	-0.22	0	0	0	0	1	0	0	1	0	0	0	0	0	1	0	0	0	1	0	0	0	1	0	0	0	1	0	0	0	0	0	0	0	1	0	0	0	0	0	0	0	1	0	1	0
5	70	moving	down	0.87	0	0	1	0	0	0	0	0	0	0	0	1	0	0	1	0	0	0	0	0	0	0	1	0	0	0	0	0	0	1	0	0	0	0	0	0	1	0	0	0	0	0	0	0	0
5	71	moving	up	0.59	0	1	0	0	0	1	1	0	0	0	0	0	1	0	0	0	0	1	0	0	0	0	0	0	0	0	0	0	0	0	0	0	0	0	0	0	0	0	0	0	1	0	0	0	0
5	72	moving	down	-2.71	0	0	1	0	1	1	0	0	0	1	1	0	0	1	0	0	0	0	0	0	0	0	1	0	1	1	1	1	0	1	0	1	1	1	1	1	1	0	1	1	0	1	1	1	0
5	73	moving	down	-3.56	0	0	0	0	0	0	1	0	0	0	0	0	0	0	0	0	0	0	0	0	0	1	0	0	0	0	0	0	0	0	0	0	0	0	0	0	0	0	1	1	0	1	0	1	0
5	74	moving	down	-1.33	0	1	0	0	1	0	0	0	0	0	1	0	0	0	0	0	0	0	0	1	0	0	1	0	0	0	0	1	1	0	0	0	0	0	0	0	0	0	0	1	1	0	0	1	0
5	75	moving	up	1.24	0	0	0	1	0	1	0	1	0	0	1	0	0	0	0	0	0	0	0	0	0	0	1	0	0	1	0	0	0	1	0	0	0	0	0	1	0	0	1	1	1	0	0	0	0
5	76	moving	down	-1.2	0	0	1	0	0	0	1	0	0	1	0	0	0	0	0	0	0	1	0	0	0	0	0	1	1	0	0	0	0	0	0	1	0	0	0	0	1	0	1	1	0	0	0	0	1
5	77	moving	up	-0.67	0	0	1	0	0	0	0	0	0	1	0	1	0	0	0	0	1	1	0	0	0	0	0	0	0	1	0	0	0	1	0	0	0	0	0	0	1	0	0	0	1	1	0	0	0
5	78	moving	down	-0.13	0	0	0	0	0	0	0	0	0	0	0	0	0	0	1	0	1	0	0	0	0	0	1	1	0	0	0	0	0	1	0	0	0	0	0	0	0	0	0	0	1	0	0	0	0
5	79	moving	up	1.18	0	1	0	1	0	1	0	1	0	0	0	0	0	0	0	0	0	0	1	0	0	0	0	0	1	0	1	0	0	0	0	0	0	0	1	0	0	0	1	0	1	0	0	1	0
5	80	moving	up	0.03	0	0	0	0	1	0	0	1	0	0	0	0	0	0	0	0	1	0	1	0	0	0	0	0	0	0	0	0	0	1	0	0	0	0	0	0	0	0	0	0	0	0	0	0	0
5	81	moving	down	0.35	1	0	0	0	0	0	0	0	1	0	1	0	0	0	0	0	0	0	0	0	0	0	0	0	0	0	0	0	0	0	0	0	1	0	0	0	0	0	0	0	0	0	0	1	1
5	82	moving	down	0.21	0	1	1	1	1	1	0	0	1	0	0	1	0	0	0	0	1	0	0	1	0	1	1	1	1	0	1	0	0	1	1	0	1	1	0	0	0	0	1	1	1	1	0	0	0
5	83	moving	down	-2.11	0	0	0	0	0	1	0	0	1	0	0	0	1	1	0	0	0	1	1	0	1	0	1	0	0	1	0	0	0	0	1	0	0	0	0	1	0	0	0	0	0	0	0	0	1
5	84	moving	down	-0.59	1	0	0	0	0	0	0	0	0	1	0	0	0	0	1	1	0	1	0	1	0	0	0	0	0	0	0	1	0	1	0	0	0	1	0	0	1	0	0	0	0	0	0	0	0
5	85	moving	up	-0.59	1	0	0	0	0	0	1	1	0	0	0	0	0	1	0	0	0	0	0	0	1	0	0	0	0	1	1	0	0	0	1	1	0	0	0	1	0	0	0	0	0	0	1	0	0
5	86	moving	down	-1.11	0	1	0	1	1	0	0	0	0	1	0	0	0	0	0	0	0	0	1	0	0	1	0	0	0	0	0	1	1	1	0	0	0	0	0	0	0	0	0	0	0	0	0	0	0
5	87	moving	down	-1.93	0	1	1	0	1	1	0	1	1	1	0	1	0	1	1	1	0	0	0	0	0	0	0	0	1	0	0	0	0	0	1	1	0	1	1	1	0	1	1	0	1	1	1	1	0
5	88	moving	down	0.15	0	0	0	0	1	1	0	0	0	0	0	1	0	0	0	0	0	0	0	0	0	0	0	0	0	0	0	0	0	1	0	1	0	0	0	0	0	0	0	0	0	0	1	0	0
5	89	moving	down	-1.51	1	0	0	0	1	0	0	0	0	0	1	1	0	0	1	0	0	0	1	1	0	0	1	0	0	0	0	0	0	0	0	0	1	0	1	0	0	0	0	1	0	0	0	0	0
5	90	moving	up	0.24	0	0	0	0	0	0	0	1	0	0	0	0	0	0	0	0	0	0	1	0	0	0	0	1	1	0	0	0	0	1	0	0	0	0	0	0	0	0	0	0	1	0	0	0	0
5	91	moving	up	0.24	0	0	0	0	0	0	0	0	0	0	0	0	0	0	1	1	0	1	1	0	0	0	0	0	0	0	0	0	0	0	0	0	0	0	1	0	0	0	0	1	0	0	0	0	0
5	92	moving	down	-0.02	0	0	0	0	1	0	0	0	1	0	1	0	0	0	0	0	0	0	0	0	0	0	1	0	0	0	0	0	0	0	0	1	0	0	0	0	0	0	0	0	0	0	0	0	0
5	93	moving	up	0.32	0	0	0	0	0	0	0	0	0	0	1	0	0	1	0	0	0	0	0	0	0	0	0	0	0	0	0	0	0	0	0	0	0	0	0	1	0	0	0	0	0	0	0	0	1
5	94	moving	down	-0.85	1	0	0	0	1	1	0	1	0	1	0	1	0	1	1	0	0	0	1	0	0	0	1	1	1	0	1	0	1	0	1	1	1	0	1	1	0	0	1	0	0	0	1	0	0
5	95	moving	up	0.09	0	0	0	0	0	0	0	0	0	0	0	0	0	0	0	0	0	0	0	0	0	0	0	1	0	1	0	0	0	0	0	0	0	0	0	0	1	0	0	0	0	1	0	1	0
5	96	moving	up	0.03	0	0	0	0	0	0	0	1	0	0	1	0	0	0	0	0	0	0	0	0	0	1	0	0	1	0	0	0	0	1	0	0	0	0	0	0	1	0	0	0	0	0	0	0	0
5	97	moving	down	-2.23	1	0	0	0	0	0	1	1	0	0	0	0	0	0	0	0	0	0	0	1	0	0	0	0	0	0	0	0	1	0	0	0	0	1	1	0	0	1	0	1	1	1	1	0	0
5	98	moving	up	-0.47	0	0	0	0	0	0	0	0	0	0	0	0	0	0	1	1	0	1	0	0	0	0	0	0	0	0	0	0	0	0	1	0	1	0	0	0	0	0	0	0	1	0	0	0	0
5	99	moving	up	0.18	0	0	0	0	0	1	0	0	1	1	0	1	0	0	0	0	0	0	0	0	0	0	0	0	0	0	0	0	0	0	1	0	0	0	0	0	0	0	0	0	0	0	0	0	0
5	100	moving	down	-0.74	0	0	0	1	1	0	1	1	0	0	0	0	0	0	1	0	0	0	0	1	0	0	1	0	0	0	0	1	0	0	0	0	0	0	0	1	1	0	1	0	0	0	0	0	0
5	101	moving	down	-1.2	0	1	0	1	1	0	0	1	1	1	0	0	0	1	0	0	0	0	0	1	0	1	1	1	1	0	1	0	1	0	0	1	1	0	1	1	1	0	0	0	0	1	1	1	0
5	102	moving	down	-0.36	0	1	0	0	1	0	1	1	1	1	1	0	1	0	0	1	1	0	1	0	1	1	0	1	0	0	1	1	0	0	1	0	0	0	1	0	1	1	1	0	1	0	0	1	0
5	103	moving	up	-0.19	1	0	0	0	1	0	0	0	0	1	0	0	0	1	1	1	1	1	1	1	1	0	1	1	1	0	0	0	0	0	0	0	1	1	0	0	0	1	0	1	1	0	1	0	0
5	104	moving	up	-0.2	1	1	0	0	0	0	1	0	0	0	0	0	0	0	0	1	0	0	0	0	0	0	1	1	0	0	0	1	1	1	0	0	0	1	0	0	0	0	1	0	0	0	0	0	0
5	105	moving	down	-0.38	1	1	0	0	1	0	0	1	0	0	0	0	0	0	0	0	0	0	0	0	1	0	0	0	0	0	0	0	0	0	0	0	0	0	0	0	0	0	0	0	0	0	0	0	0
5	106	moving	down	-0.34	0	0	0	1	0	0	0	0	0	0	1	0	0	0	0	1	0	0	0	0	0	0	0	0	0	0	0	0	0	1	0	0	0	0	0	0	0	0	0	1	0	0	0	0	0
5	107	moving	up	-0.35	1	0	0	1	1	1	0	0	0	1	0	1	0	1	0	0	0	1	0	1	1	1	1	1	1	0	0	0	1	1	0	1	1	1	0	0	0	0	0	1	0	1	1	0	1
5	108	moving	up	0.2	0	1	0	1	1	1	0	0	1	0	0	0	0	1	0	0	0	0	0	0	0	1	0	0	0	1	1	0	0	1	0	1	1	0	1	1	1	1	0	1	1	1	1	0	1
5	109	moving	up	-0.21	0	0	1	1	0	1	1	1	0	0	0	1	1	1	1	0	0	0	0	0	0	0	0	0	0	1	0	0	0	0	0	0	0	1	0	0	0	0	0	0	0	0	0	0	0
5	110	moving	up	-0.11	0	1	1	0	0	0	1	1	1	0	0	1	1	0	0	1	0	1	0	1	0	1	1	1	0	1	0	0	1	1	0	0	1	0	0	1	1	1	0	1	0	0	1	0	0
5	111	moving	up	-0.1	1	1	0	0	0	1	1	1	0	0	0	1	0	1	0	1	1	0	1	0	1	0	1	0	1	1	0	0	1	1	1	1	0	0	1	0	1	0	0	0	0	0	0	1	0
5	112	moving	up	-0.08	0	0	1	0	0	0	0	1	0	0	0	0	0	0	0	1	0	0	0	1	1	0	0	1	1	0	0	0	0	0	0	1	0	0	0	1	0	0	0	1	0	0	0	1	1
5	113	moving	down	-0.81	0	0	0	0	1	0	1	0	0	1	0	0	0	1	1	0	0	0	0	0	0	0	0	0	0	0	0	0	0	1	1	1	0	0	1	0	1	0	0	0	0	0	1	0	1
5	114	moving	up	-0.61	0	0	0	0	0	1	0	1	0	0	0	0	0	0	0	0	1	0	0	0	0	0	0	0	0	0	0	0	1	0	0	0	1	1	0	0	0	0	0	0	0	0	0	0	0
5	115	moving	up	-1.72	0	0	0	0	0	0	0	1	0	1	0	0	0	1	0	0	0	0	0	0	0	0	0	0	0	0	0	1	0	0	0	0	0	0	0	0	0	0	0	0	0	1	0	1	0
5	116	moving	up	0.82	0	0	1	1	0	1	0	0	1	0	1	0	1	0	0	1	1	1	0	1	0	0	0	0	0	1	1	1	0	0	1	1	1	0	1	1	1	0	1	0	0	0	0	0	1
5	117	moving	up	-0.72	1	0	0	0	0	1	0	0	0	0	0	0	0	0	0	0	0	0	0	0	0	0	0	0	1	0	1	0	1	0	1	0	0	1	1	0	0	1	1	0	1	1	0	0	0
5	118	moving	up	-0.75	1	0	1	0	1	0	1	0	0	1	0	0	0	0	0	1	0	1	1	0	0	1	0	1	1	0	1	1	1	0	0	1	0	0	0	1	1	1	0	1	0	1	0	0	1
5	119	moving	up	-0.16	0	1	0	0	1	1	0	1	0	1	0	0	1	0	1	0	1	1	0	0	0	1	1	1	1	0	1	1	1	1	0	0	0	1	0	1	0	1	0	1	0	0	0	0	1
5	120	moving	up	0.72	0	0	1	1	0	1	1	0	0	1	0	0	1	1	0	1	0	0	1	0	1	0	1	1	1	1	1	1	0	1	0	1	0	0	0	0	1	0	0	1	1	0	1	0	0
5	121	static	down	-1.96	1	1	1	0	1	1	0	0	0	0	0	1	1	0	1	1	0	0	0	1	0	0	0	1	1	1	0	1	0	1	0	0	1	1	0	1	1	0	1	1	0	1	0	1	0
5	122	static	down	-1.21	0	0	0	0	0	0	0	0	0	0	0	0	0	0	0	0	0	0	0	0	0	0	0	0	1	0	0	0	0	0	0	1	0	0	0	0	1	0	1	0	0	0	1	1	0
5	123	static	up	1.05	1	0	0	0	1	0	0	1	0	0	1	0	0	0	0	0	0	0	0	0	0	0	0	0	0	0	1	1	0	0	1	0	0	0	0	1	0	1	0	0	0	1	0	0	1
5	124	static	down	-1.02	0	0	0	1	1	0	1	0	0	1	0	1	1	0	1	1	1	0	0	0	0	1	0	1	1	0	0	1	1	0	1	1	1	0	1	0	0	0	1	0	1	0	1	1	0
5	125	static	up	-0.03	1	1	0	1	1	0	0	1	0	0	1	0	1	1	1	1	0	0	1	1	1	1	1	1	0	0	1	0	0	0	0	1	0	0	1	0	0	0	1	0	1	0	0	1	1
5	126	static	down	-0.99	0	1	0	0	1	0	0	0	0	0	1	0	0	0	0	0	1	0	0	1	0	0	0	1	0	0	1	1	0	0	0	0	0	0	0	1	1	1	0	0	0	0	0	0	0
5	127	static	down	0.05	1	0	0	0	0	0	0	0	0	0	0	0	1	0	0	0	0	0	1	0	0	0	1	0	0	0	0	0	0	0	0	0	0	0	1	0	0	0	0	0	0	0	0	0	0
5	128	static	down	-0.31	1	0	0	0	0	0	0	0	0	0	0	0	0	0	0	0	0	1	0	0	1	0	0	0	0	0	0	0	0	0	0	1	0	0	0	0	0	0	1	0	0	0	0	0	0
5	129	static	down	-0.44	0	1	0	0	1	0	0	1	1	1	1	0	1	1	1	0	1	1	1	0	0	0	0	1	0	1	1	1	0	1	0	0	0	0	0	1	0	1	0	0	0	1	1	0	1
5	130	static	up	0.57	1	0	1	0	0	0	0	0	1	1	1	1	1	1	1	0	1	0	0	1	1	1	0	0	1	0	0	0	1	0	0	1	1	1	0	0	0	1	0	0	1	0	1	0	1
5	131	static	up	-2.29	0	1	0	0	1	0	0	1	1	1	0	1	0	0	0	0	0	0	0	0	1	1	1	0	0	0	0	1	1	1	1	1	0	1	1	0	0	1	1	1	0	0	0	1	1
5	132	static	up	-1.98	1	0	1	1	1	1	0	0	0	0	0	1	1	0	0	1	0	1	0	1	1	1	0	0	0	1	0	0	1	0	1	1	1	1	0	0	1	1	1	1	1	0	0	0	0
5	133	static	up	0.16	0	0	0	0	0	0	1	0	0	0	0	0	0	0	0	0	0	0	0	0	0	0	0	0	1	1	0	1	0	0	1	0	0	0	1	0	0	0	0	0	0	0	0	0	0
5	134	static	down	-0.15	0	0	0	0	0	0	0	0	0	0	0	0	0	0	0	1	0	0	0	0	1	1	1	0	0	0	1	0	0	0	0	0	0	0	0	0	0	0	0	0	0	0	1	0	0
5	135	static	down	-0.9	1	0	0	0	0	0	0	0	0	0	0	0	0	0	0	1	0	0	0	0	1	0	0	0	1	0	0	0	0	0	1	0	0	0	1	0	0	0	0	0	0	0	0	0	0
5	136	static	down	-0.97	0	0	0	0	0	0	0	0	0	0	0	0	0	0	0	0	0	0	0	1	0	0	0	0	0	1	0	0	0	0	0	0	1	0	0	1	1	0	0	0	0	0	0	0	0
5	137	static	up	-1.18	0	0	0	0	1	1	0	0	0	0	0	0	1	1	1	1	0	0	0	0	0	0	0	0	1	0	0	1	0	0	0	1	1	0	0	0	0	0	1	0	0	0	0	1	0
5	138	static	up	0.2	0	1	0	0	0	0	0	0	1	0	0	1	1	0	1	0	0	0	0	0	0	1	0	0	0	0	1	1	0	0	0	0	0	0	1	0	1	0	0	0	0	0	1	1	0
5	139	static	up	-1.02	0	1	0	0	1	0	0	0	0	0	0	0	0	0	0	0	0	0	0	1	0	0	0	0	0	0	0	0	0	1	0	0	0	0	0	0	0	0	1	0	0	0	0	0	0
5	140	static	up	-0.65	1	1	0	1	0	1	0	0	0	1	0	1	1	1	0	0	1	0	1	1	0	0	1	0	0	1	0	1	0	1	1	1	0	0	1	0	1	1	0	1	0	1	1	0	0
5	141	static	up	-0.53	0	1	0	1	0	1	0	1	0	0	1	0	0	0	0	0	0	0	0	0	0	1	0	0	1	0	1	0	0	0	0	0	0	0	0	0	0	0	0	1	0	0	1	0	0
5	142	static	up	0.41	0	0	0	0	0	0	1	1	0	0	0	0	0	0	0	0	0	0	0	1	0	0	0	0	0	0	0	1	0	0	0	1	0	1	1	1	0	1	0	0	0	0	0	0	1
5	143	static	down	-0.89	1	0	0	1	0	0	0	0	0	1	0	0	0	0	0	0	0	0	0	0	1	0	0	0	0	1	0	0	0	0	0	0	0	0	1	0	0	0	0	0	0	0	0	0	0
5	144	static	up	-1.74	0	0	0	1	0	1	0	1	0	0	0	0	0	1	0	1	0	0	0	0	0	0	0	0	0	0	0	0	0	0	1	0	0	0	0	0	0	1	0	1	1	1	0	0	1
5	145	static	down	-1.4	1	0	0	1	0	0	0	0	0	0	0	0	0	0	0	0	0	1	0	0	0	0	1	1	0	0	0	0	1	1	0	0	0	0	0	1	0	1	0	0	0	0	1	0	0
5	146	static	up	-0.34	1	1	0	0	1	0	0	1	0	0	0	0	0	1	1	1	1	0	1	0	1	1	0	1	1	0	1	0	1	1	0	1	0	0	0	0	0	0	1	1	0	1	1	0	1
5	147	static	down	-1.93	0	1	0	0	1	0	0	0	0	0	0	1	0	1	1	0	0	1	0	0	1	1	0	1	0	1	1	1	1	0	1	1	0	0	0	1	1	1	0	1	0	0	1	0	1
5	148	static	down	-1.72	0	1	0	0	0	0	0	0	0	1	1	0	0	0	1	0	1	1	1	1	0	1	1	1	1	0	0	0	1	1	1	0	1	1	1	1	1	1	1	0	1	0	0	0	0
5	149	static	down	-0.58	0	1	1	1	1	0	0	0	0	0	0	1	0	0	1	1	0	1	1	1	0	0	1	1	0	1	0	1	1	0	1	1	0	0	1	0	0	1	0	1	0	0	0	0	1
5	150	static	down	-0.43	0	0	0	0	0	0	0	1	0	1	0	0	0	0	0	0	0	0	0	0	0	0	0	0	0	0	0	1	0	0	0	0	1	0	0	0	0	0	0	1	0	0	0	0	0
5	151	static	up	-0.97	1	1	1	0	1	1	1	1	1	1	0	1	0	0	1	1	0	0	0	1	1	0	0	0	0	0	0	1	0	0	0	0	0	1	1	1	1	1	0	0	0	0	0	0	1
5	152	static	down	-0.5	1	0	0	0	0	0	0	0	1	1	0	0	0	0	0	0	0	0	1	0	0	1	0	1	1	1	0	0	1	0	0	1	0	0	0	0	0	0	0	0	0	0	1	1	0
5	153	static	down	-2.87	1	1	1	0	0	0	1	0	0	0	0	0	0	0	1	0	1	0	1	1	1	1	1	0	0	0	0	0	1	0	0	1	1	0	1	1	0	1	0	1	1	0	0	0	1
5	154	static	down	-0.47	0	0	1	0	1	0	0	0	0	0	0	0	0	0	0	0	0	0	0	1	0	0	0	0	0	0	1	0	0	0	1	0	1	0	0	1	0	0	0	0	0	1	1	0	1
5	155	static	down	-0.98	0	0	0	0	0	0	1	0	0	0	0	0	0	0	0	0	0	0	0	0	0	1	0	0	0	0	0	0	1	1	0	0	0	0	1	0	0	0	1	0	0	0	0	0	0
5	156	static	up	0.42	0	1	0	0	0	0	0	0	0	0	0	0	1	0	0	0	0	0	0	0	0	0	1	0	0	0	0	0	0	0	0	1	0	0	1	0	0	0	0	0	0	0	0	1	0
5	157	static	down	-0.99	0	0	0	1	0	1	1	0	0	0	0	0	0	0	1	0	1	1	0	0	1	1	0	1	1	0	0	0	1	0	1	1	1	0	1	1	1	1	1	1	0	1	0	0	1
5	158	static	up	-0.7	0	0	0	0	0	0	0	0	0	0	0	0	0	1	0	0	0	0	0	0	0	0	0	0	0	0	0	1	0	0	0	1	0	0	0	1	0	0	0	0	0	1	0	0	0
5	159	static	down	-1.17	1	1	0	0	1	0	1	1	0	1	0	1	0	0	1	0	1	1	1	0	1	0	1	1	0	1	0	1	0	1	0	0	0	1	1	1	0	0	1	0	0	0	1	0	0
5	160	static	down	-1.83	1	1	1	1	0	0	1	1	0	1	0	0	1	1	0	1	1	1	1	1	0	0	0	0	0	0	0	1	1	0	0	1	1	0	1	0	0	1	1	0	0	0	0	0	0
5	161	static	up	-0.21	1	1	1	1	0	1	0	0	0	1	0	1	0	1	1	1	0	1	0	0	1	0	1	0	1	0	0	0	1	0	0	1	1	0	1	0	1	0	0	0	1	0	0	1	0
5	162	static	up	-0.41	1	0	0	0	1	0	1	0	1	0	0	1	0	1	1	1	1	1	0	0	0	0	0	0	1	0	0	1	0	1	1	1	0	0	1	1	0	1	0	1	1	1	1	1	0
5	163	static	down	-1.33	0	0	1	1	0	1	0	1	1	1	0	1	0	0	1	0	0	0	0	1	0	1	0	1	1	0	0	1	0	0	1	1	1	1	1	0	1	1	0	1	1	1	0	0	1
5	164	static	up	-0.94	0	0	0	1	0	0	0	0	0	1	1	1	0	1	1	0	1	0	0	0	0	0	0	1	1	0	0	0	1	0	1	0	0	0	0	0	0	0	0	0	0	0	0	1	0
5	165	static	down	-0.71	0	0	1	0	0	0	0	0	0	0	0	0	0	0	0	1	0	0	0	0	1	0	0	0	0	0	0	0	0	0	0	0	0	0	0	1	0	0	0	1	0	0	0	0	0
5	166	static	up	0.1	1	1	0	1	1	1	0	1	1	0	0	0	1	1	0	1	1	1	0	0	0	0	0	0	1	0	1	1	0	0	0	1	0	0	0	0	0	1	1	1	0	1	0	0	1
5	167	static	up	-0.55	0	0	0	0	0	1	0	1	0	0	1	1	0	1	1	1	1	0	0	1	1	1	1	0	0	1	1	1	1	0	0	1	0	0	1	0	0	1	0	0	1	0	1	0	1
5	168	static	up	0.13	0	0	0	1	1	0	0	1	0	1	1	1	0	1	0	0	0	0	0	0	1	1	0	1	1	0	1	0	1	0	0	0	0	0	1	1	1	0	1	1	1	1	1	1	1
5	169	static	up	0.43	0	0	0	0	0	0	0	0	0	0	0	0	0	0	0	0	0	0	0	1	0	0	0	0	0	0	0	1	0	1	1	1	0	1	0	1	0	1	0	0	1	1	0	0	1
5	170	static	up	-1.46	0	1	0	0	0	0	0	1	0	0	0	0	1	0	0	0	0	0	0	0	0	0	0	1	0	0	0	0	0	0	0	0	0	0	0	0	0	0	0	0	1	0	1	0	0
5	171	static	up	-1.11	0	0	1	0	1	0	0	0	0	0	0	0	1	0	0	1	0	0	0	0	1	0	0	0	0	0	0	1	0	0	0	0	0	0	0	1	0	1	0	0	0	1	1	1	0
5	172	static	up	-1.61	0	0	0	0	0	0	0	0	0	0	0	0	0	1	0	0	0	0	0	0	0	1	0	0	0	0	1	0	0	0	0	0	0	0	1	0	0	0	0	0	0	0	0	1	0
5	173	static	up	0.82	1	0	1	1	0	1	0	0	0	0	0	0	0	1	1	0	0	0	0	1	0	0	0	0	1	0	0	0	0	0	1	0	0	1	0	1	0	0	0	0	0	0	0	0	0
5	174	static	up	0.07	0	0	0	0	0	0	0	0	0	0	1	0	1	0	1	0	1	0	1	0	0	0	0	0	0	0	1	0	0	0	1	0	0	1	0	0	0	0	0	0	1	0	0	1	0
5	175	static	down	-0.21	0	0	1	0	0	1	0	0	0	0	0	0	0	0	0	0	0	0	0	0	0	1	0	0	0	0	0	0	0	0	0	0	0	0	0	0	0	0	0	0	0	0	1	0	1
5	176	static	down	-1.39	0	0	1	0	0	0	1	0	0	0	0	0	0	0	0	1	0	0	0	0	0	0	0	0	0	0	0	0	0	0	0	0	0	0	0	0	0	1	0	1	0	0	0	0	0
5	177	static	down	-2.13	1	0	0	0	1	0	0	0	0	0	0	0	0	1	0	0	0	0	1	0	0	0	0	0	0	0	1	1	0	0	1	1	0	0	0	0	0	0	0	0	1	0	0	1	0
5	178	static	down	-1.16	1	1	0	1	0	0	1	1	0	0	0	0	1	0	1	0	0	1	0	1	1	0	1	0	1	0	1	1	1	1	0	0	1	0	0	0	0	0	1	1	0	1	0	0	1
5	179	static	down	-0.55	0	1	1	0	0	1	1	0	1	1	0	1	0	0	1	1	0	0	0	1	0	1	1	1	0	1	0	1	1	0	0	1	0	0	1	0	1	1	0	1	1	0	0	0	0
5	180	static	up	0.15	0	0	0	0	0	0	0	1	0	0	0	1	0	0	0	0	0	0	0	0	0	0	1	0	0	0	0	0	0	0	0	0	0	0	0	0	1	0	0	0	1	0	0	0	0
5	181	static	up	0.11	0	1	0	0	1	0	0	0	1	1	0	0	1	0	0	0	0	0	0	1	0	1	0	1	0	0	0	0	0	0	0	1	0	0	0	0	0	0	0	0	0	0	0	1	1
5	182	static	down	-1.02	0	0	0	0	1	1	0	0	1	0	0	0	1	0	0	0	0	1	1	0	0	0	1	0	0	0	0	1	0	0	1	0	0	0	0	0	0	0	0	1	0	0	0	1	1
5	183	static	up	-0.59	1	0	0	0	0	1	0	0	0	0	0	0	1	0	1	0	0	0	0	1	0	0	0	0	0	1	0	0	0	1	0	1	0	0	1	0	1	0	0	0	0	0	0	0	1
5	184	static	up	-0.64	0	0	0	0	0	0	0	0	0	0	0	0	0	0	0	1	0	0	0	0	0	0	0	0	0	0	0	1	0	0	1	0	0	0	0	0	0	0	1	0	0	1	0	1	0
5	185	static	up	-0.14	0	0	0	0	1	0	0	1	1	1	1	0	1	1	0	0	0	1	0	1	1	1	0	0	0	0	0	1	1	1	0	0	1	0	1	1	0	1	0	0	1	1	0	0	0
5	186	static	up	-1.17	0	0	0	0	0	1	0	0	1	1	0	0	1	1	0	0	1	0	0	0	0	0	0	1	0	0	1	0	0	0	0	1	0	1	0	0	0	0	1	0	0	1	0	0	0
5	187	static	down	-0.88	0	1	0	0	1	0	0	0	0	0	0	0	0	0	1	0	1	1	1	0	0	0	0	0	0	0	0	0	0	0	1	0	0	0	0	0	0	1	1	0	0	0	0	0	1
5	188	static	up	-0.8	0	0	0	0	0	0	0	0	0	0	0	0	0	0	0	0	0	0	0	0	0	0	1	1	0	0	0	0	0	0	1	0	0	1	0	0	1	0	0	0	0	0	0	0	0
5	189	static	up	-0.55	1	1	0	1	0	0	1	1	0	0	1	0	0	1	1	0	1	1	1	1	0	1	0	1	1	1	1	1	1	0	0	0	0	0	0	1	1	0	0	1	0	0	0	0	0
5	190	static	up	0.2	1	0	0	0	0	0	0	1	0	0	0	0	0	0	0	0	0	1	0	0	1	0	0	0	0	0	1	0	1	1	1	0	0	1	0	1	0	0	1	0	0	0	0	0	0
5	191	static	down	-1.52	0	0	1	0	0	0	0	0	0	0	0	0	0	0	0	0	1	1	1	0	0	1	1	0	0	1	0	0	0	0	0	0	1	0	0	0	0	0	0	0	0	0	1	1	0
5	192	static	down	-0.89	0	0	0	0	0	1	0	0	0	0	0	0	0	0	0	0	0	0	0	0	1	0	0	0	1	0	0	0	0	1	0	0	0	0	0	1	0	0	0	0	0	0	0	0	0
5	193	static	up	-0.24	0	0	0	0	0	0	0	0	0	1	0	0	1	0	0	0	1	1	1	1	0	0	0	0	0	0	1	0	0	1	1	0	0	0	0	0	0	1	1	0	0	0	0	1	0
5	194	static	down	-0.5	0	0	0	0	0	0	0	0	0	0	0	0	0	0	1	0	0	0	0	1	0	0	0	1	0	0	0	0	0	0	0	0	0	0	0	0	0	0	0	1	0	0	0	1	0
5	195	static	down	-1.24	0	0	0	0	1	0	0	0	1	0	1	0	0	0	1	0	0	0	0	1	0	0	0	0	0	0	0	0	0	0	1	0	0	1	0	1	0	1	0	0	1	0	1	0	0
5	196	static	up	-0.29	1	1	1	0	1	0	1	0	0	1	1	0	0	0	1	0	0	1	1	1	0	0	1	0	1	0	0	0	0	0	1	0	1	0	1	0	1	1	1	1	1	1	0	1	0
5	197	static	down	-3.65	1	1	1	1	0	0	1	0	1	0	0	1	1	1	1	0	0	0	0	0	0	0	0	0	0	1	1	1	1	0	1	0	1	0	1	0	1	0	0	1	0	0	1	1	0
5	198	static	up	-0.02	1	0	0	0	0	0	0	0	1	1	0	0	0	0	0	0	1	0	1	0	0	0	0	0	1	1	0	1	0	1	0	0	1	0	0	0	0	1	0	0	0	0	0	0	1
5	199	static	up	-1.08	0	0	1	0	1	1	1	0	1	1	0	0	1	0	0	0	0	1	1	0	1	0	1	1	0	1	0	1	0	0	1	1	0	0	0	1	0	1	1	0	1	1	0	1	1
5	200	static	down	-0.37	0	0	0	0	1	0	1	0	0	0	0	0	1	0	1	0	0	0	0	0	0	0	0	0	0	0	0	1	0	0	0	0	1	0	0	0	0	1	0	1	1	0	1	1	1
5	201	static	down	-0.38	1	1	0	1	0	1	0	0	1	0	0	0	0	1	0	1	0	0	0	0	1	0	0	0	0	0	0	0	0	0	0	0	0	0	1	0	0	0	1	1	0	0	1	0	0
5	202	static	up	-0.84	0	0	1	1	0	0	1	0	0	0	0	0	0	0	0	0	0	0	0	0	0	0	0	0	0	1	0	0	0	0	0	0	0	0	1	1	0	0	0	0	0	0	0	0	0
5	203	static	down	-0.5	0	0	0	0	0	0	0	1	0	1	0	0	0	0	0	0	0	0	0	0	0	0	0	0	0	0	0	0	0	0	0	0	0	1	0	0	0	0	0	0	0	0	1	0	1
5	204	static	down	0.01	0	1	1	0	0	1	0	0	0	1	0	0	0	0	0	0	1	1	0	0	1	0	0	0	1	0	0	0	1	0	0	0	0	0	0	0	0	0	0	1	0	0	0	0	1
5	205	static	down	-0.48	0	1	1	0	0	1	0	0	1	1	1	1	0	1	0	0	0	1	1	0	0	1	1	0	1	1	1	0	0	1	0	0	0	0	0	1	1	1	0	0	0	0	1	0	1
5	206	static	down	0.48	0	0	0	1	0	0	0	1	0	0	0	0	0	0	1	0	0	0	0	0	1	0	0	0	0	0	0	0	0	0	1	0	0	0	0	0	1	0	0	0	0	0	0	0	0
5	207	static	up	0.65	0	1	1	1	0	0	0	0	0	0	0	0	0	0	1	0	0	0	0	1	1	0	0	0	0	1	0	0	0	0	1	0	0	0	1	0	0	1	0	1	0	0	1	0	0
5	208	static	down	-2.82	0	0	0	0	0	0	0	0	1	0	0	0	0	0	0	0	0	1	0	1	0	0	0	0	0	0	0	0	0	1	0	1	0	0	0	0	0	1	0	0	0	0	0	0	0
5	209	static	down	-0.67	0	0	0	0	0	1	1	1	0	0	0	0	0	0	1	1	0	1	1	0	0	0	1	0	1	0	1	0	0	0	0	0	0	0	0	0	0	1	0	0	0	0	0	0	0
5	210	static	down	-0.14	0	0	0	0	0	0	0	0	0	1	1	0	0	0	0	1	0	1	0	0	0	0	0	0	0	0	0	0	0	0	0	0	0	0	0	0	0	1	0	0	0	0	0	0	0
5	211	static	down	-1.04	0	0	0	0	0	0	0	0	1	0	0	0	0	0	0	1	1	0	0	0	0	1	0	0	0	0	1	0	0	0	0	0	0	0	0	0	0	0	0	1	0	0	0	0	0
5	212	static	up	-0.54	0	1	0	1	0	0	0	0	1	0	0	1	0	1	1	0	1	0	0	0	1	1	0	0	0	0	0	1	0	0	0	0	0	0	1	0	0	0	0	0	0	0	0	0	0
5	213	static	down	-1.35	1	1	0	0	0	1	0	0	0	0	0	0	0	0	0	0	0	1	0	0	0	0	0	1	1	0	1	0	0	0	0	0	0	0	1	0	0	1	1	0	1	0	0	1	0
5	214	static	up	0.4	0	0	0	0	0	1	0	1	1	1	1	1	1	0	0	0	1	0	1	1	0	1	0	1	0	1	1	1	0	1	0	0	1	0	0	0	1	1	0	1	0	0	1	1	0
5	215	static	up	-0.18	1	1	0	0	0	1	1	1	1	1	1	0	1	1	0	1	0	0	0	0	1	1	0	1	1	0	0	0	0	0	0	1	0	1	1	0	0	0	1	0	0	1	1	0	1
5	216	static	down	-0.47	1	0	0	0	0	0	0	0	1	0	0	0	0	0	1	0	0	0	0	0	0	0	0	0	0	0	0	0	0	0	0	0	0	0	0	0	0	0	1	0	0	0	0	0	1
5	217	static	up	-0.14	0	0	0	1	0	0	1	0	1	0	0	0	0	0	0	1	0	0	1	1	0	0	0	0	0	0	0	0	0	0	1	1	0	0	0	1	1	0	0	0	0	1	0	0	1
5	218	static	up	-0.93	1	0	1	0	0	1	1	0	0	1	0	0	0	0	1	1	0	1	0	0	1	0	0	1	1	0	1	0	1	0	1	0	1	1	0	0	1	1	1	1	1	0	0	1	0
5	219	static	down	-0.87	0	0	1	1	1	0	0	0	1	0	0	0	0	1	0	0	0	0	1	0	1	0	0	1	1	0	0	0	1	0	0	0	0	0	0	0	0	0	0	1	1	0	0	0	0
5	220	static	up	-0.56	0	0	0	0	0	0	0	0	0	0	0	0	0	0	0	0	1	1	0	0	0	0	0	0	0	0	0	1	0	0	0	0	0	0	0	1	0	0	0	0	1	0	0	0	0
5	221	static	up	-0.14	0	0	0	0	0	0	0	0	0	0	0	0	0	0	1	0	1	0	0	0	0	0	1	1	0	0	0	0	0	0	0	1	0	0	0	0	0	0	0	0	0	0	0	1	0
5	222	static	up	-0.34	0	1	1	1	1	0	1	1	1	0	0	1	0	0	0	1	1	0	0	1	1	0	0	0	0	0	1	1	1	1	1	0	1	0	0	0	1	1	0	1	0	0	1	0	1
5	223	static	down	-0.13	0	0	1	0	1	0	0	1	0	0	0	0	0	1	0	0	0	1	0	0	0	0	0	0	1	0	1	1	0	0	0	0	0	0	0	1	1	1	0	0	0	0	0	0	1
5	224	static	down	-0.36	0	0	0	0	1	0	1	0	0	0	0	0	0	1	0	0	0	0	0	0	0	0	0	0	0	0	0	0	0	0	0	0	0	0	0	1	1	0	0	0	0	0	0	0	0
5	225	static	down	-1.67	1	0	0	0	0	0	1	1	0	0	1	1	1	0	1	1	0	0	1	1	0	0	1	0	1	1	0	1	1	1	0	1	0	1	1	0	1	0	0	1	0	0	0	0	0
5	226	static	down	-1.22	1	0	1	0	0	0	1	0	1	1	0	1	0	0	1	0	0	1	1	0	1	0	0	1	1	0	0	1	0	1	0	0	1	1	0	0	1	1	1	1	1	1	0	0	1
5	227	static	up	-1.03	0	1	0	0	0	0	0	1	1	0	0	0	0	0	0	0	0	0	0	0	0	0	0	0	0	0	0	0	1	0	0	0	0	0	0	0	0	0	0	0	0	0	1	1	0
5	228	static	up	-0.28	1	0	0	1	1	0	1	0	0	0	1	0	0	1	0	0	0	0	0	0	1	0	0	0	0	0	0	0	0	0	0	1	1	1	0	0	1	0	0	0	0	0	1	0	0
5	229	static	up	-0.75	1	0	0	0	0	1	0	0	0	0	0	0	0	0	0	0	0	0	1	1	0	1	0	0	0	0	1	0	0	0	0	0	0	1	0	0	0	0	0	0	1	0	1	1	0
5	230	static	down	-2.28	0	0	0	1	1	0	0	0	0	0	0	0	0	0	0	0	0	0	0	0	0	0	1	1	0	0	0	0	0	0	0	1	1	0	0	0	1	1	1	1	0	0	0	1	1
5	231	static	up	-0.4	0	0	0	0	1	1	1	0	1	1	0	0	0	0	0	0	1	0	0	0	0	1	0	0	0	0	1	0	0	1	0	0	0	0	0	0	0	0	1	0	0	0	1	0	1
5	232	static	up	0.8	1	0	1	0	0	0	0	0	1	0	0	0	1	0	1	0	0	1	1	0	0	0	0	0	0	0	0	0	0	1	0	1	0	1	0	0	0	0	0	1	0	0	0	0	1
5	233	static	down	-0.46	0	1	0	0	0	0	0	1	0	1	0	0	0	0	0	0	1	0	0	0	0	1	0	0	0	0	0	1	0	0	0	0	0	0	1	0	0	1	1	0	0	1	0	0	0
5	234	static	down	-0.11	1	0	0	0	0	0	0	0	0	0	0	0	1	0	0	0	0	0	1	0	0	0	0	1	1	0	0	1	0	0	0	0	0	0	0	0	0	0	0	0	0	0	0	0	0
5	235	static	up	-1.13	0	0	0	0	0	1	0	0	0	0	0	0	0	0	0	1	0	0	0	0	0	0	0	0	1	1	0	1	0	1	0	0	1	0	0	0	1	0	1	0	1	0	1	0	0
5	236	static	down	-0.52	0	0	0	0	1	0	0	1	0	0	0	0	1	0	0	0	1	0	0	0	0	0	0	1	0	1	0	0	0	0	0	0	1	1	0	1	1	0	0	0	0	0	0	1	0
5	237	static	down	0.2	0	0	0	0	0	0	0	0	0	1	0	0	0	0	0	1	0	0	0	1	0	0	0	0	0	0	0	0	0	1	0	0	0	0	0	0	1	0	0	0	0	0	0	0	0
5	238	static	up	0.1	1	1	0	0	1	0	1	0	0	0	0	1	1	1	1	0	0	1	0	1	0	0	1	1	0	1	1	0	1	0	0	1	1	1	0	0	1	0	1	0	1	0	0	1	1
5	239	static	down	-0.56	1	0	0	0	1	0	0	0	0	0	1	1	0	0	0	0	0	0	1	1	1	0	0	1	0	0	0	0	0	1	0	0	0	0	0	0	1	0	0	0	0	0	1	1	0
5	240	static	up	-1.22	0	0	0	0	0	0	0	0	0	1	0	0	0	0	0	0	0	1	0	0	0	1	1	0	0	0	0	0	1	1	0	0	0	0	1	1	0	0	1	0	1	0	0	1	0
6	1	moving	up	-0.49	0	1	0	0	1	0	0	0	0	0	0	0	1	0	0	0	0	1	1	0	1	1	0	0	0	0	0	0	0	0	0	0	0	0	1	0	0	0	0	1	0	1	0	0	1
6	2	moving	up	-0.36	0	1	0	0	0	0	1	0	1	0	0	1	0	1	0	0	1	0	0	1	0	1	0	1	1	1	1	0	1	1	0	1	0	0	0	0	1	0	1	0	1	1	1	1	0
6	3	moving	down	-0.51	0	0	0	0	1	1	0	0	0	0	0	0	0	0	1	0	0	0	0	0	0	0	0	0	0	0	0	0	0	0	0	1	1	0	0	0	0	0	0	0	0	0	0	0	0
6	4	moving	up	-0.24	0	0	0	0	0	0	0	0	0	0	0	0	0	0	0	0	0	0	1	0	0	0	0	0	0	0	0	0	0	0	0	0	1	0	0	0	0	0	0	1	0	1	0	0	1
6	5	moving	up	0.33	0	1	1	1	1	0	1	1	0	1	0	0	0	1	0	1	1	1	0	0	0	0	0	0	1	1	1	0	0	0	0	1	0	0	0	1	1	0	1	0	0	1	0	1	1
6	6	moving	down	-1.4	0	0	0	0	0	0	0	0	1	0	0	0	1	0	0	0	0	1	1	0	0	0	0	0	0	0	0	0	0	0	0	0	0	1	0	0	0	0	0	0	0	0	0	0	1
6	7	moving	down	-0.53	0	0	0	0	0	0	0	0	0	1	1	0	0	0	0	0	1	0	0	0	1	0	0	0	0	0	0	0	0	0	0	0	0	0	0	0	1	0	0	0	0	0	0	0	0
6	8	moving	up	-0.65	0	0	0	0	0	1	0	0	0	0	1	0	0	0	0	0	0	0	0	0	0	1	1	0	0	0	0	0	0	0	0	0	0	0	0	0	0	0	0	0	1	1	0	0	0
6	9	moving	down	-1.15	0	0	0	1	0	0	0	0	0	0	0	1	0	1	0	0	0	0	1	0	1	0	0	0	0	1	0	0	0	0	1	0	0	0	0	0	0	0	0	1	0	1	0	0	1
6	10	moving	up	-0.27	0	0	0	1	1	1	1	0	1	0	1	0	1	0	0	1	1	1	0	0	0	1	0	0	0	0	1	1	1	0	0	0	0	0	1	1	1	0	0	0	1	1	1	0	1
6	11	moving	down	-0.74	0	1	0	0	0	0	0	0	0	0	0	0	0	0	0	0	0	1	0	0	0	1	0	0	0	0	0	1	0	0	0	0	0	0	1	0	0	0	0	0	0	0	1	0	0
6	12	moving	down	-0.33	1	0	0	0	0	0	0	0	0	0	0	1	0	1	0	0	0	0	1	0	0	0	0	0	0	0	1	0	0	0	1	1	0	0	0	1	0	1	0	1	0	0	0	0	1
6	13	moving	down	-0.1	0	0	1	0	0	0	0	0	0	1	1	1	0	1	0	0	1	1	0	1	0	0	1	0	1	0	1	0	1	1	1	1	1	0	0	0	1	1	1	0	1	1	1	0	1
6	14	moving	down	-0.37	1	1	0	0	1	0	0	0	0	0	0	1	0	0	1	0	1	0	0	0	0	0	0	0	1	0	0	0	0	1	0	0	0	1	0	0	0	0	0	1	0	0	0	1	1
6	15	moving	down	-0.17	0	0	1	0	0	0	0	0	0	1	1	0	0	0	0	0	1	0	0	0	0	0	0	0	1	0	0	0	0	0	0	0	0	0	0	0	0	1	0	0	0	0	0	0	0
6	16	moving	down	-0.78	1	1	1	0	1	1	0	1	1	1	1	0	1	0	0	1	0	1	0	0	1	1	0	1	0	0	0	0	0	0	0	0	0	1	1	0	0	1	1	0	0	0	1	0	1
6	17	moving	up	0.1	1	0	0	0	1	0	0	0	0	1	0	0	1	1	1	1	0	1	0	0	0	0	1	1	1	1	1	0	0	1	0	1	1	1	1	0	0	0	1	0	1	1	0	1	1
6	18	moving	down	-0.44	0	0	0	0	0	0	0	0	0	1	0	0	1	0	1	1	0	0	0	0	0	0	1	0	0	0	0	0	0	0	0	0	0	0	0	0	0	0	0	0	0	0	0	0	0
6	19	moving	down	-0.48	0	0	0	0	1	0	0	0	1	0	0	0	0	0	0	0	0	0	0	1	1	0	0	0	0	0	0	0	1	0	1	0	0	0	0	0	0	0	0	0	0	0	0	0	0
6	20	moving	up	-0.61	0	1	0	1	0	1	1	1	0	1	0	1	1	0	0	1	1	1	0	1	0	0	1	0	1	0	0	0	0	1	0	0	0	0	0	0	1	1	1	1	0	1	1	1	0
6	21	moving	down	-0.3	0	0	0	0	1	0	0	0	0	1	0	0	0	0	0	0	1	1	0	0	0	0	0	0	0	0	0	0	0	0	0	0	0	0	0	0	0	1	0	0	0	0	0	0	0
6	22	moving	up	-0.33	0	0	0	0	0	1	0	0	0	0	0	0	0	0	0	0	0	0	0	0	0	0	0	0	1	0	0	0	0	1	0	0	0	0	0	0	1	0	1	0	0	0	0	0	0
6	23	moving	down	-1.07	0	0	0	1	0	0	0	0	0	0	0	0	0	0	0	0	1	0	0	0	0	0	0	0	1	0	0	0	0	0	0	0	0	0	0	0	0	0	0	0	1	0	1	0	0
6	24	moving	down	0.14	0	0	0	0	1	1	0	1	0	1	0	0	0	0	0	0	0	0	0	1	0	0	0	0	0	0	0	1	0	1	0	1	0	0	0	0	0	0	0	0	1	0	1	1	0
6	25	moving	up	-0.02	0	0	0	0	0	0	0	0	0	0	0	0	0	0	0	0	0	1	0	0	1	0	1	0	0	0	0	0	0	0	0	0	0	0	0	0	0	0	0	1	0	0	1	0	1
6	26	moving	down	-0.86	0	0	0	0	0	1	0	0	1	0	0	0	0	0	0	0	0	0	0	1	1	0	0	0	0	0	0	0	0	1	1	0	1	0	1	0	1	0	0	0	0	0	1	0	1
6	27	moving	down	-0.72	1	0	0	0	0	0	0	0	0	0	0	0	0	0	0	0	0	1	0	1	0	1	0	0	1	0	1	0	0	0	0	1	0	0	1	0	0	1	0	1	0	0	0	0	1
6	28	moving	up	0.01	0	1	0	0	1	1	0	0	1	1	0	1	1	1	1	0	0	0	0	0	1	0	0	1	0	1	1	1	1	0	0	0	1	1	1	1	0	1	0	0	0	1	1	0	0
6	29	moving	up	-0.19	0	0	0	0	0	0	0	1	0	1	0	0	1	1	0	0	0	0	0	0	0	0	0	0	0	0	0	0	0	0	0	0	0	0	1	0	0	0	0	0	0	0	0	0	0
6	30	moving	down	-0.11	0	0	0	1	0	0	0	0	0	0	0	0	0	0	0	0	0	0	0	0	0	0	0	0	1	1	0	0	1	0	0	0	0	0	0	0	0	0	0	0	0	0	0	0	0
6	31	moving	down	-0.12	0	0	1	0	0	0	0	0	0	0	0	0	0	0	0	0	0	1	0	0	0	0	0	1	0	0	0	0	1	0	0	0	0	0	0	0	0	0	0	0	0	0	0	1	0
6	32	moving	up	0.06	0	1	0	0	0	0	1	1	1	0	0	1	1	0	0	0	1	0	1	1	1	0	0	1	1	0	0	0	0	0	1	1	0	1	0	1	1	1	1	0	1	1	0	0	0
6	33	moving	up	-0.25	0	0	0	0	1	0	0	0	0	0	0	0	1	0	1	0	0	1	0	1	0	0	0	0	0	0	0	0	0	0	0	0	0	0	0	0	0	0	0	0	0	0	0	0	0
6	34	moving	down	-0.09	0	0	1	1	1	0	1	0	0	1	0	0	0	0	1	0	0	0	0	0	0	1	0	0	0	0	0	1	0	1	0	0	0	0	0	0	0	0	1	0	0	0	1	0	0
6	35	moving	up	0.67	1	0	0	0	0	0	0	0	1	0	1	0	1	1	0	0	0	1	0	0	0	0	0	1	0	0	0	0	0	0	0	1	0	1	1	0	0	0	0	0	0	1	0	0	1
6	36	moving	down	-0.78	0	1	0	0	1	0	0	1	1	1	0	1	0	1	1	1	1	0	1	0	0	0	1	0	1	0	1	1	0	1	0	0	1	1	1	0	0	1	0	1	1	0	0	0	0
6	37	moving	down	-0.35	1	0	1	0	0	0	0	0	0	0	0	0	1	0	0	0	0	0	0	0	1	1	0	0	0	0	0	0	0	0	0	0	0	0	0	0	0	0	0	0	0	0	0	0	0
6	38	moving	down	-0.63	1	1	0	0	0	1	0	0	1	0	0	0	0	1	0	0	0	0	0	0	0	1	1	0	0	0	0	0	0	0	1	0	0	0	0	0	0	1	0	0	0	0	1	1	1
6	39	moving	up	-0.24	1	0	1	0	1	0	1	0	1	1	0	0	0	0	1	1	0	1	1	0	1	0	0	0	0	1	1	1	0	1	1	0	0	1	0	1	1	0	0	0	1	1	0	1	1
6	40	moving	down	-0.17	1	1	0	0	0	0	0	0	0	0	0	0	0	0	1	0	0	0	0	1	1	1	0	0	1	0	0	1	0	0	0	0	0	0	0	0	1	1	0	0	0	0	1	0	0
6	41	moving	down	-0.43	0	0	1	0	1	0	0	1	1	0	1	0	1	1	1	0	0	1	0	1	0	0	1	0	1	1	1	0	1	0	0	0	0	1	0	1	0	0	0	1	1	1	1	1	1
6	42	moving	up	0.21	0	0	0	0	0	0	0	0	0	0	0	0	0	1	0	1	0	0	0	0	0	0	0	0	0	0	0	0	1	0	0	0	0	0	0	1	0	0	0	0	0	1	0	1	0
6	43	moving	up	0.45	0	1	0	0	0	0	1	0	0	1	0	0	1	0	0	0	0	1	0	0	0	0	0	0	0	0	0	1	0	0	0	0	0	0	1	0	0	0	0	0	0	0	0	1	1
6	44	moving	up	-0.07	1	0	0	1	0	0	0	1	0	0	0	0	0	0	0	0	0	0	0	0	0	1	1	1	1	0	0	0	0	0	0	1	0	1	1	0	1	0	0	0	0	0	0	0	1
6	45	moving	down	-0.63	1	0	0	0	0	0	0	0	0	0	1	0	1	1	0	0	0	0	0	1	1	0	0	0	1	0	0	0	0	0	0	0	0	1	0	0	0	1	0	0	0	1	0	0	0
6	46	moving	up	-0.04	0	0	1	0	0	0	0	0	0	0	0	0	0	0	0	0	0	0	0	0	0	0	1	0	0	0	0	0	0	1	0	0	0	0	1	0	0	1	0	0	0	0	0	0	0
6	47	moving	down	-0.09	0	1	0	0	1	1	0	0	0	0	0	0	0	0	0	0	0	0	0	0	0	1	1	0	0	0	0	0	0	1	0	1	1	0	0	1	0	0	0	0	0	0	1	0	1
6	48	moving	up	0.3	0	0	0	0	0	1	0	0	0	0	0	0	0	0	0	0	0	0	0	0	1	0	0	0	0	0	1	0	1	0	0	0	1	0	0	0	0	0	0	0	0	0	0	0	0
6	49	moving	up	-0.41	0	0	0	0	0	1	0	0	0	0	1	0	0	0	1	0	0	0	0	0	1	0	0	0	0	1	1	0	1	0	1	1	0	1	0	0	0	0	0	0	0	0	1	1	0
6	50	moving	down	-0.07	0	1	0	0	1	0	0	0	0	0	1	0	0	0	0	0	0	1	0	0	0	0	0	0	1	0	0	0	0	0	0	0	0	0	0	0	0	1	0	0	0	0	0	0	0
6	51	moving	up	-0.06	0	0	0	0	1	0	1	0	1	0	0	1	1	1	0	0	0	0	1	1	0	1	0	1	1	1	1	1	0	1	0	1	0	1	1	1	1	0	0	1	1	0	0	1	0
6	52	moving	down	-0.22	0	0	0	0	0	0	0	0	1	0	0	1	1	1	0	0	0	0	0	1	0	0	1	0	0	1	0	0	0	0	0	0	1	0	0	0	1	0	0	0	1	0	1	0	0
6	53	moving	up	-0.63	0	0	0	0	0	0	0	1	0	0	1	0	0	1	0	0	0	1	0	0	0	0	0	1	0	0	0	0	0	0	0	0	0	1	0	0	0	0	0	0	0	0	0	0	0
6	54	moving	up	-0.65	0	1	1	1	0	0	1	0	1	0	0	0	0	1	0	0	0	1	1	0	0	0	0	0	1	0	0	0	1	0	0	0	0	0	0	0	0	0	0	1	0	0	0	1	0
6	55	moving	down	-0.71	0	0	1	0	1	1	0	0	1	1	1	0	0	0	0	0	0	0	1	0	0	0	1	0	1	1	1	0	0	1	0	1	1	1	1	0	1	1	0	0	1	0	1	1	1
6	56	moving	up	0.34	0	1	0	0	0	0	0	0	1	1	0	0	0	0	0	0	0	0	0	0	0	0	1	0	0	0	0	0	0	0	0	0	0	1	0	1	0	0	0	0	0	0	0	0	0
6	57	moving	down	-0.55	0	0	1	0	0	1	0	0	1	1	1	0	1	1	0	0	0	0	0	1	1	0	1	0	1	0	1	1	0	1	1	0	1	1	0	1	0	1	0	0	1	0	0	1	0
6	58	moving	up	-0.23	0	0	0	0	1	0	0	0	1	0	0	1	0	0	0	0	1	0	0	0	0	1	0	0	0	0	0	0	1	0	0	0	0	1	1	0	0	0	1	1	1	0	1	0	0
6	59	moving	up	0.07	0	0	0	0	0	1	0	0	0	0	0	1	1	0	0	1	0	0	0	0	0	0	0	1	0	0	1	0	0	0	1	1	1	0	1	1	0	0	0	0	0	0	0	0	0
6	60	moving	up	-0.03	0	0	0	0	0	0	0	0	0	0	0	0	0	1	0	0	0	0	0	0	0	0	0	0	0	0	0	0	0	0	0	0	0	0	0	1	1	0	0	0	0	0	0	1	0
6	61	moving	down	-0.62	0	0	1	0	1	0	1	1	1	0	1	1	0	0	1	1	1	0	1	0	0	0	0	1	0	0	1	1	0	0	0	0	0	1	0	1	1	0	1	1	0	1	1	0	1
6	62	moving	up	-0.51	0	0	1	0	1	1	0	0	0	0	1	1	1	0	1	1	0	1	0	1	0	1	1	1	1	1	0	1	1	1	0	1	0	0	0	0	1	0	0	0	0	0	1	1	1
6	63	moving	down	-0.98	0	0	0	0	0	0	0	0	0	0	0	1	0	0	0	0	0	0	0	0	0	0	0	1	0	0	0	0	0	0	1	0	1	1	1	0	0	0	0	0	0	0	0	0	0
6	64	moving	down	-0.17	1	0	0	0	0	0	0	1	0	0	0	0	0	0	0	0	1	0	0	0	1	1	1	0	0	0	0	0	0	0	0	0	0	1	1	1	0	0	1	0	0	0	0	1	0
6	65	moving	up	-0.34	1	0	0	0	0	0	0	0	0	1	0	0	0	0	0	0	0	0	0	0	0	0	0	0	0	0	0	0	0	0	1	1	0	0	0	0	0	1	0	0	0	0	1	0	0
6	66	moving	down	-0.11	1	0	1	1	1	0	0	0	0	0	1	0	0	0	0	0	0	1	0	0	0	0	0	1	0	0	0	0	1	1	0	1	0	0	0	0	1	0	0	1	0	0	0	0	0
6	67	moving	down	-0.18	0	0	0	0	0	1	0	0	1	1	0	0	1	1	0	0	0	0	1	0	1	1	0	1	1	0	1	1	0	0	1	1	1	0	0	1	0	1	1	1	1	1	0	0	0
6	68	moving	down	-0.08	0	1	1	1	0	1	1	1	0	0	1	1	1	0	1	1	0	1	1	0	1	0	1	0	1	0	1	0	0	1	1	0	0	1	1	1	0	0	0	0	0	1	1	0	0
6	69	moving	up	-0.09	0	0	1	0	0	0	0	0	0	0	0	1	0	0	0	1	0	1	0	0	1	0	0	1	0	0	0	0	0	1	0	0	1	1	0	0	1	0	0	1	0	0	0	0	0
6	70	moving	up	0.09	0	0	1	0	0	1	0	1	0	0	0	1	0	0	0	0	0	0	0	1	0	0	0	1	0	1	0	0	0	1	0	0	1	1	0	0	1	0	0	0	0	1	0	0	0
6	71	moving	up	-0.57	1	0	0	0	0	0	0	0	0	0	0	0	0	1	0	0	0	1	0	0	0	1	0	0	0	0	0	0	0	0	0	0	0	0	0	1	0	1	0	0	0	0	0	0	0
6	72	moving	up	0.23	0	0	0	0	0	0	0	1	0	0	0	0	0	0	0	0	0	1	0	0	0	1	0	0	0	0	0	0	0	0	0	0	0	0	0	1	0	0	0	0	0	0	0	0	1
6	73	moving	up	0.02	0	1	1	0	0	0	0	1	0	0	1	0	0	0	0	0	0	0	1	0	0	0	1	0	0	0	1	0	0	0	0	1	0	0	1	1	0	0	0	0	0	1	0	0	0
6	74	moving	down	-0.57	1	1	1	0	0	1	1	0	1	0	0	1	0	0	0	1	0	1	1	1	0	1	1	0	0	1	1	1	0	0	0	0	1	1	1	0	1	1	1	1	1	0	0	0	0
6	75	moving	down	-0.92	0	1	0	1	0	0	0	0	0	1	0	0	0	0	1	0	0	0	0	0	0	1	0	0	0	1	0	1	0	0	1	0	0	0	0	0	0	0	0	1	1	0	0	0	0
6	76	moving	down	-0.15	0	1	0	0	0	0	0	0	0	0	0	0	0	0	1	1	0	0	0	0	1	0	0	0	0	0	0	1	1	0	0	0	0	0	0	0	1	0	0	0	0	0	0	1	1
6	77	moving	up	0.17	1	0	1	0	0	0	0	1	0	1	0	0	1	0	0	0	0	0	0	0	0	0	0	0	0	1	0	0	0	1	0	1	0	0	0	0	0	0	1	0	1	0	0	0	1
6	78	moving	up	-0.02	0	0	1	0	0	0	0	0	0	0	0	0	0	0	0	1	1	0	0	0	0	0	0	0	0	0	0	1	0	0	0	1	0	0	0	0	0	0	0	0	0	0	0	0	0
6	79	moving	down	-0.72	0	0	0	0	0	0	0	0	0	0	0	0	0	0	0	1	0	1	1	1	0	0	1	0	0	0	1	1	0	1	1	0	0	0	0	0	1	0	0	0	0	0	0	0	1
6	80	moving	up	0.28	1	0	0	1	0	0	1	1	1	1	0	0	0	1	1	0	1	1	0	1	1	0	0	0	0	1	0	0	0	1	1	0	0	0	1	1	0	1	0	1	1	1	1	1	0
6	81	moving	down	0.12	0	1	0	0	0	0	1	0	1	1	0	0	0	0	1	1	0	0	1	0	0	1	1	1	0	0	0	0	0	0	0	0	0	0	0	0	1	0	0	1	0	0	0	0	0
6	82	moving	up	0.29	1	0	0	0	0	1	0	0	0	0	0	0	1	0	1	0	0	0	0	0	0	0	0	0	0	0	0	1	0	0	0	0	0	0	0	0	0	0	0	0	1	0	0	0	0
6	83	moving	up	0.73	0	1	1	0	0	0	1	0	0	0	1	1	0	0	0	1	0	1	1	0	0	1	1	0	0	1	1	1	0	0	0	1	1	0	0	1	0	1	0	0	1	1	0	1	0
6	84	moving	down	-0.24	0	0	0	0	0	0	0	0	1	0	0	0	1	0	0	0	0	0	0	0	0	0	1	0	0	0	0	0	0	0	0	1	0	0	0	0	0	0	0	0	1	0	0	0	0
6	85	moving	up	0.21	0	0	0	1	1	1	1	0	1	1	0	1	0	0	0	0	1	0	0	1	1	1	0	0	1	1	0	1	1	0	0	0	0	1	1	1	1	0	0	0	1	1	1	1	0
6	86	moving	down	-0.56	0	0	0	0	0	0	0	0	0	1	0	0	0	0	0	0	0	0	0	0	0	0	0	0	0	0	0	0	0	0	0	1	0	0	1	0	0	0	0	1	0	0	0	0	0
6	87	moving	up	0.14	0	0	0	0	0	0	0	0	0	0	0	0	1	0	1	0	0	0	0	1	0	0	0	0	0	0	0	0	0	0	0	0	0	0	0	0	1	1	0	0	0	0	0	0	1
6	88	moving	up	-0.14	0	0	1	1	1	0	0	1	1	0	1	1	0	0	1	0	0	1	1	0	0	1	1	1	1	1	0	0	0	0	1	0	1	0	0	1	0	1	1	0	0	1	0	0	0
6	89	moving	up	-0.12	1	0	0	1	1	0	1	0	1	1	1	0	1	0	0	0	0	0	0	1	1	1	0	1	0	0	0	0	1	0	1	1	1	1	0	1	1	0	1	1	0	0	0	0	1
6	90	moving	up	0.74	0	0	0	1	0	0	0	0	0	0	1	0	0	1	0	0	0	0	0	0	0	0	0	0	0	0	1	0	0	1	1	0	0	0	0	0	0	0	0	0	0	0	0	0	0
6	91	moving	down	-0.1	0	1	1	0	0	0	0	1	0	1	1	0	1	0	0	0	1	0	0	0	0	0	0	0	0	1	0	0	0	1	1	0	0	0	0	0	0	1	0	0	0	0	0	0	0
6	92	moving	up	0.13	0	0	0	0	0	0	1	1	0	0	1	0	0	0	0	0	0	0	0	0	0	0	1	0	0	0	1	0	0	1	0	0	1	0	0	0	1	0	0	0	1	1	0	1	1
6	93	moving	down	-0.58	0	0	0	0	0	0	0	0	0	0	0	0	0	0	0	0	0	0	0	0	0	0	0	0	0	0	0	0	0	0	1	0	0	1	0	0	0	1	0	0	1	1	0	0	0
6	94	moving	down	-0.33	0	1	0	0	1	0	0	0	0	0	0	1	0	0	0	0	1	0	0	0	0	1	0	0	1	0	0	0	0	1	0	0	1	0	0	0	0	1	0	0	1	0	1	0	0
6	95	moving	up	0.29	0	1	0	0	0	0	1	0	0	0	0	0	0	1	0	0	0	0	0	0	0	0	0	0	0	0	0	1	0	0	0	0	0	1	0	0	1	0	0	0	0	0	0	0	0
6	96	moving	up	0.13	1	0	0	0	0	1	0	0	0	0	0	0	0	1	1	0	0	0	0	0	1	0	0	0	1	0	1	0	0	0	0	0	0	1	0	0	0	0	1	0	0	1	1	0	1
6	97	moving	up	-0.29	0	0	1	0	0	1	1	0	0	0	0	0	0	0	0	0	1	0	1	1	0	1	0	0	1	0	0	1	0	1	0	1	0	0	0	1	1	0	1	1	1	1	1	1	1
6	98	moving	up	-0.73	0	0	0	0	0	0	0	0	0	0	0	1	0	0	0	0	0	0	0	0	0	0	0	1	0	0	0	1	0	0	0	0	0	0	0	0	0	1	0	0	1	0	0	1	0
6	99	moving	up	-0.2	0	0	0	0	0	0	0	0	0	0	0	0	0	0	0	1	0	0	1	0	0	0	0	0	0	0	0	0	0	1	0	0	0	1	0	0	0	0	0	0	1	0	0	0	0
6	100	moving	down	-0.63	0	0	0	1	1	0	0	0	0	0	1	0	0	0	0	0	1	0	0	0	0	0	0	0	0	0	0	0	0	0	0	0	0	0	0	0	0	0	0	0	0	1	0	0	0
6	101	moving	down	0.14	0	0	1	1	0	1	0	0	0	0	0	0	0	0	0	0	0	0	0	0	0	0	0	1	0	1	1	0	0	0	0	1	0	0	1	1	0	0	0	0	0	1	1	0	0
6	102	moving	up	0.94	0	0	0	0	0	0	0	0	0	0	0	0	0	0	0	0	0	0	1	0	0	0	1	0	1	1	0	0	0	0	0	0	0	0	0	0	1	0	0	0	0	0	1	0	0
6	103	moving	up	0.47	1	1	0	0	0	1	0	1	1	1	0	1	0	0	1	1	1	0	1	1	1	1	1	0	0	0	0	1	0	0	0	1	0	0	1	1	0	1	0	0	1	0	0	1	1
6	104	moving	down	0.1	0	0	0	0	0	0	0	0	0	0	0	1	0	0	0	1	0	1	0	0	0	0	1	0	0	0	0	0	0	0	0	0	0	0	0	0	0	0	0	0	0	0	0	0	0
6	105	moving	down	0.01	0	0	1	0	0	0	1	0	0	1	0	1	0	0	0	1	0	0	1	0	1	1	1	1	0	1	0	0	1	0	0	1	0	0	0	1	0	0	1	1	1	1	1	1	0
6	106	moving	down	-0.16	0	0	1	0	0	0	0	0	0	1	0	1	0	0	1	0	1	0	0	1	0	0	0	0	1	1	0	0	0	0	0	0	0	0	0	0	0	1	1	0	0	0	1	0	0
6	107	moving	down	-0.02	0	0	0	0	0	0	1	0	0	0	0	0	0	0	0	0	1	0	0	0	0	0	0	1	0	0	0	0	0	0	0	0	0	0	0	0	0	1	0	0	1	0	0	0	1
6	108	moving	up	0.46	0	0	0	0	0	0	0	0	1	0	0	0	0	1	0	0	1	0	0	0	0	0	0	0	0	0	0	1	0	0	0	1	0	0	0	0	0	0	0	0	0	0	0	0	0
6	109	moving	up	0.06	1	0	1	1	1	0	1	1	0	1	0	0	1	1	1	0	1	1	0	1	0	1	0	1	0	0	0	1	1	0	1	0	1	0	1	0	1	0	0	0	0	0	0	1	0
6	110	moving	down	-0.32	0	0	0	1	0	0	0	0	0	0	0	0	0	0	0	0	1	0	0	0	0	0	0	0	1	0	0	0	0	0	0	0	1	0	0	0	0	0	0	1	0	1	0	0	0
6	111	moving	down	-0.5	0	0	0	0	0	0	0	0	0	1	0	0	0	0	0	0	0	1	0	1	0	0	0	0	0	0	1	0	0	0	0	0	0	0	1	0	0	0	0	0	0	0	0	0	0
6	112	moving	down	-0.98	0	0	0	0	0	1	0	0	0	1	0	0	0	1	0	0	0	1	0	0	0	0	0	0	0	1	0	1	0	1	1	0	0	1	1	0	1	0	0	0	0	1	0	0	0
6	113	moving	up	-0.56	1	0	0	0	0	0	1	0	0	0	0	0	0	0	0	0	0	0	0	0	0	0	0	0	0	1	0	0	0	0	1	0	0	0	0	0	0	0	0	0	0	0	0	0	0
6	114	moving	up	0.59	0	0	0	0	0	1	0	0	0	0	0	0	1	0	1	0	0	1	1	1	1	0	0	0	0	1	0	0	0	0	0	0	0	0	1	0	0	0	0	1	0	0	0	1	0
6	115	moving	up	0.2	0	1	0	0	0	0	1	0	0	0	0	0	1	0	0	0	0	0	0	0	0	0	0	0	0	0	0	1	0	0	0	0	0	0	0	0	0	0	0	0	0	1	0	1	0
6	116	moving	up	-0.01	0	0	1	1	0	1	1	0	0	0	0	1	0	1	0	0	0	0	0	0	0	0	0	1	0	1	0	0	1	0	0	0	0	0	0	1	0	0	0	0	0	0	0	0	0
6	117	moving	down	-0.62	1	1	1	0	1	0	1	0	1	0	0	0	0	1	0	1	1	1	1	1	0	1	0	1	0	0	1	1	1	1	0	1	0	0	1	1	0	0	0	0	0	1	0	0	0
6	118	moving	down	-0.08	0	1	0	1	0	1	0	1	0	1	1	0	0	0	0	1	1	0	1	0	0	0	1	1	0	0	0	1	1	1	0	0	1	0	1	1	0	1	0	1	0	1	0	1	0
6	119	moving	down	-0.11	0	0	0	0	0	1	0	0	1	0	1	0	0	0	0	0	0	1	0	0	0	0	0	0	0	0	0	0	0	1	0	0	0	0	0	1	0	0	0	0	0	0	0	0	0
6	120	moving	down	-0.15	0	0	0	0	0	0	1	0	0	0	0	0	0	0	0	1	0	0	0	0	0	0	0	0	0	0	0	0	0	0	0	0	0	0	0	0	1	0	1	0	0	0	0	0	0
6	121	static	up	-0.18	0	0	0	0	0	0	0	0	0	1	1	0	0	0	0	0	0	0	0	0	0	0	1	0	0	0	0	0	0	1	0	0	0	0	0	0	0	0	0	0	0	0	0	0	0
6	122	static	down	-0.29	0	0	0	0	1	0	0	1	0	0	0	0	0	0	0	0	0	0	0	1	0	0	1	0	0	1	0	0	0	0	1	0	0	1	0	1	0	0	0	0	1	1	0	1	0
6	123	static	up	-0.61	0	1	0	1	1	0	0	1	0	0	0	0	1	1	1	0	1	0	0	0	1	1	0	0	0	0	0	0	0	1	0	1	0	0	0	0	0	0	0	0	0	0	0	0	0
6	124	static	down	-0.11	0	0	0	1	0	0	0	0	0	0	0	0	0	0	0	0	0	0	0	0	0	0	0	0	0	1	0	0	1	1	0	0	0	0	0	0	1	0	0	0	0	1	0	0	0
6	125	static	down	-0.31	0	0	0	0	0	0	0	0	0	0	0	0	0	0	0	1	0	0	0	1	0	0	0	0	0	0	1	1	0	0	0	0	0	0	0	0	1	0	1	0	0	0	0	0	0
6	126	static	down	-0.73	1	0	1	1	1	1	1	1	0	1	0	0	1	0	0	1	0	1	0	0	0	1	0	0	0	1	1	0	0	0	0	1	1	1	0	0	1	0	0	1	1	1	0	0	1
6	127	static	up	-0.25	0	0	0	0	0	1	1	0	0	0	0	1	0	0	0	0	0	0	0	0	1	0	0	0	1	1	0	1	1	1	0	0	0	0	0	0	0	0	1	0	1	0	0	1	0
6	128	static	up	-0.21	0	0	0	1	1	0	1	1	1	1	0	0	0	1	0	1	0	0	1	0	0	1	0	1	0	1	0	0	1	1	0	1	0	0	1	1	1	0	0	1	0	0	0	1	1
6	129	static	up	0.01	0	0	1	0	0	1	0	0	1	1	0	0	0	0	0	0	0	0	0	0	0	1	0	0	0	0	0	0	0	1	0	0	0	0	0	0	0	0	0	0	0	0	0	0	0
6	130	static	up	-0.38	1	1	0	1	0	0	0	0	0	0	0	0	0	0	0	0	0	0	0	0	1	0	0	0	1	0	1	0	0	0	0	0	0	0	0	1	1	1	1	0	0	0	1	0	0
6	131	static	up	-0.29	0	1	0	0	0	0	1	0	0	0	0	1	1	1	0	0	0	0	0	0	0	0	1	0	1	0	0	0	0	0	1	0	0	1	1	0	1	0	0	1	0	0	0	0	0
6	132	static	up	-0.29	1	0	0	1	0	1	0	0	0	0	1	0	0	0	0	0	0	1	0	0	0	0	0	1	0	0	0	0	0	0	0	0	0	0	1	1	0	0	1	0	1	0	0	1	0
6	133	static	up	-0.3	0	0	0	0	0	0	1	0	0	1	0	0	0	0	1	0	1	0	0	0	0	0	1	0	0	0	0	0	0	0	0	0	0	1	0	0	0	0	0	0	0	0	0	0	0
6	134	static	up	-0.1	0	1	0	1	1	1	1	0	1	0	0	0	0	1	0	0	1	1	1	1	0	1	1	1	0	0	1	1	0	0	0	1	1	0	0	0	0	1	1	1	1	0	0	0	0
6	135	static	up	-0.18	0	0	0	0	0	1	0	0	0	0	1	0	0	0	0	1	0	0	0	0	0	0	0	0	0	0	0	0	0	0	0	0	0	0	0	0	0	0	1	0	1	0	1	0	0
6	136	static	down	-0.45	0	1	1	1	1	0	1	0	0	1	1	1	0	0	1	0	0	0	1	0	1	0	1	0	0	1	1	1	0	0	1	1	0	1	1	0	0	0	0	0	1	0	0	1	1
6	137	static	down	0.03	0	0	0	1	1	1	0	0	1	1	1	0	1	1	1	0	0	0	1	0	1	1	0	1	1	0	0	0	0	1	1	0	0	0	0	1	0	1	1	1	0	1	1	0	0
6	138	static	down	-0.23	0	0	0	0	0	0	1	0	0	0	0	0	0	0	0	0	1	0	0	1	1	1	1	0	1	1	0	0	0	0	0	0	0	0	1	1	0	0	0	0	0	1	0	1	0
6	139	static	up	0.12	0	0	0	1	1	0	0	1	1	1	0	0	1	1	0	1	0	1	1	1	0	0	0	1	0	1	1	1	1	0	1	0	1	0	1	1	1	1	0	0	0	0	0	0	0
6	140	static	down	-0.13	0	0	1	0	0	0	0	1	1	0	0	0	1	1	0	0	0	0	0	0	0	1	0	0	0	1	0	1	0	0	0	0	0	0	0	1	0	1	0	0	0	1	0	0	1
6	141	static	down	-0.04	0	0	0	1	0	0	1	0	1	0	0	0	0	0	0	0	0	1	0	0	0	0	0	0	0	0	1	0	1	0	1	0	0	0	0	0	0	0	1	0	1	1	1	0	1
6	142	static	down	-0.07	1	1	0	0	1	1	0	0	1	1	0	0	1	0	1	1	1	0	1	0	0	1	1	1	0	1	1	0	0	1	1	0	1	0	0	1	0	1	1	0	0	0	0	1	0
6	143	static	up	0.28	0	1	1	1	0	0	1	0	1	1	0	1	0	0	1	1	1	0	0	1	1	1	0	0	0	0	1	0	0	1	0	1	1	1	1	1	0	0	1	0	1	0	0	0	1
6	144	static	down	-0.08	0	0	0	0	0	0	0	0	0	0	0	0	0	0	0	0	0	0	1	1	0	0	1	0	0	0	0	0	0	0	0	1	0	0	1	0	0	0	0	0	0	0	0	0	0
6	145	static	up	0.25	0	0	0	0	0	0	0	0	0	1	0	0	1	1	1	0	0	1	0	0	0	0	1	0	0	0	1	0	0	0	0	0	0	1	0	0	0	0	0	1	0	0	1	0	1
6	146	static	up	-0.2	0	1	1	0	0	0	0	0	0	0	1	1	0	1	1	1	0	0	0	0	0	0	0	0	0	0	0	0	1	1	0	0	0	0	0	0	0	0	0	0	1	0	1	0	1
6	147	static	up	0.08	0	1	1	1	1	1	0	0	0	0	0	0	0	0	0	0	0	0	0	0	1	1	1	0	0	0	1	0	0	0	0	0	0	0	0	1	0	0	0	0	0	1	1	0	0
6	148	static	up	0.13	0	0	1	0	0	0	0	0	0	0	1	0	0	0	0	0	0	0	0	0	0	1	0	0	0	0	1	0	0	1	0	0	0	0	0	0	0	0	0	0	0	0	1	0	0
6	149	static	down	-0.4	0	0	0	1	1	0	0	0	1	1	0	1	1	0	0	0	1	1	0	1	0	1	1	1	0	1	1	0	0	1	1	0	1	0	0	0	0	1	0	1	1	1	1	1	0
6	150	static	down	0.07	0	1	0	0	1	1	1	0	0	0	1	1	0	0	0	0	0	1	0	1	1	0	0	0	0	1	1	1	1	1	0	1	1	1	0	1	1	1	1	0	0	0	1	1	1
6	151	static	up	0.34	0	0	0	0	0	1	0	1	0	0	0	0	0	0	0	0	1	0	0	0	0	0	1	0	0	1	0	0	1	0	0	0	0	1	0	0	1	1	0	0	0	0	0	0	0
6	152	static	down	-0.35	0	0	0	0	0	0	1	0	1	0	1	0	0	0	0	0	0	1	0	1	0	0	1	0	0	0	0	0	1	0	1	0	0	0	0	0	0	0	0	0	0	1	1	1	0
6	153	static	down	-0.11	0	0	0	1	0	0	1	0	0	0	1	1	0	1	0	0	1	0	0	0	0	0	0	1	0	0	1	1	0	0	0	0	1	1	0	0	1	0	0	0	0	0	0	0	0
6	154	static	down	-0.52	0	0	0	1	1	0	0	0	0	0	0	0	0	0	0	1	1	0	1	1	0	0	0	0	1	0	1	0	0	0	0	1	0	0	0	1	0	0	1	0	0	0	0	0	0
6	155	static	down	0.23	0	0	1	0	0	0	0	0	0	1	0	1	0	0	0	0	0	0	0	1	1	0	0	1	0	0	0	0	1	0	0	1	0	0	0	1	1	0	1	0	1	0	0	0	0
6	156	static	up	0.32	1	1	0	0	0	0	0	1	0	0	0	0	0	1	1	0	0	0	0	0	0	0	0	0	0	0	0	0	0	0	0	1	1	0	0	1	1	1	0	0	0	0	0	0	1
6	157	static	down	-0.2	0	1	0	1	1	0	1	0	1	1	0	0	1	0	1	0	1	0	0	0	0	0	1	1	0	0	0	0	1	1	0	0	0	0	1	0	1	1	1	1	1	0	1	0	1
6	158	static	down	-0.29	0	1	0	0	0	1	0	1	0	0	1	0	1	0	0	0	0	0	0	0	0	0	0	0	0	0	0	1	0	0	0	0	0	0	1	0	0	0	1	1	0	0	1	1	0
6	159	static	up	0.42	1	1	0	0	1	0	1	0	0	1	1	0	0	0	1	1	1	0	0	1	0	0	1	1	0	0	1	1	0	0	1	0	0	1	1	1	0	1	1	0	0	1	0	1	0
6	160	static	down	0.03	0	0	0	0	1	0	0	1	0	0	0	0	0	0	0	0	1	0	0	0	1	0	0	0	0	0	1	0	0	0	0	1	0	0	0	0	1	1	0	0	0	0	1	1	1
6	161	static	down	0.19	0	0	0	0	0	0	0	0	0	0	0	1	0	0	0	0	0	0	1	0	0	0	0	0	0	0	0	1	0	0	0	0	0	0	0	0	0	0	1	0	1	0	0	0	0
6	162	static	down	-0.04	1	0	0	1	0	1	1	1	1	1	0	0	0	1	1	0	1	0	0	0	0	0	1	0	0	0	0	0	1	1	1	1	1	0	0	0	0	0	1	1	1	1	1	1	0
6	163	static	down	-0.03	0	0	1	0	0	0	0	0	0	0	1	0	0	0	0	0	0	0	0	0	0	0	0	0	1	0	0	0	0	0	0	0	0	0	0	0	1	0	1	1	0	0	0	0	0
6	164	static	up	0.42	0	0	0	0	1	0	1	1	0	1	1	0	0	1	0	0	1	1	1	1	1	1	0	0	0	0	0	1	1	0	0	0	0	0	1	0	1	1	1	1	0	1	1	1	0
6	165	static	up	0.31	1	1	0	1	0	1	1	1	0	0	1	0	0	0	1	1	0	1	0	1	0	1	1	0	0	0	0	1	1	1	1	0	0	0	1	1	0	0	0	0	0	0	1	0	1
6	166	static	up	-0.04	0	0	0	0	0	0	0	0	0	0	1	0	0	0	0	0	0	0	1	0	0	0	0	0	1	0	0	0	0	0	0	0	0	0	0	0	1	0	0	0	0	0	1	0	0
6	167	static	up	-0.02	0	1	0	0	0	1	0	0	1	1	0	0	1	0	1	1	1	1	0	0	1	1	0	1	1	1	0	1	1	0	0	0	0	0	1	0	0	0	1	0	0	1	1	0	0
6	168	static	up	-0.39	0	1	1	1	0	1	0	1	0	1	1	1	0	1	0	0	0	1	0	0	1	1	0	1	1	0	0	0	0	0	1	0	0	0	1	0	1	0	1	1	1	1	1	0	1
6	169	static	down	0.01	0	1	0	0	1	1	1	0	0	0	0	0	0	0	0	1	0	0	0	0	1	0	0	0	0	0	0	0	0	0	1	0	0	0	1	0	0	1	0	0	0	0	0	1	0
6	170	static	down	-0.08	0	1	1	0	0	0	0	1	0	0	0	0	0	0	0	0	1	0	0	0	0	0	0	0	0	0	0	0	0	1	0	0	0	0	1	0	0	0	0	0	0	0	0	0	0
6	171	static	up	-0.08	0	0	0	0	0	0	0	0	0	0	1	0	1	0	1	0	0	0	1	0	1	0	1	1	0	1	1	0	0	0	0	0	0	0	0	0	0	0	0	1	0	1	0	0	1
6	172	static	up	-0.19	1	0	1	1	0	1	0	0	1	0	1	1	0	0	0	0	0	0	0	1	0	1	0	0	1	0	0	0	1	1	0	1	1	0	0	1	0	1	1	1	1	0	1	1	1
6	173	static	down	-0.19	0	0	0	1	0	1	0	0	0	0	1	0	1	0	0	0	0	0	0	0	0	0	1	0	0	0	0	0	0	0	1	0	1	0	0	1	0	1	0	0	0	1	0	1	0
6	174	static	up	-0.1	0	1	1	1	0	0	0	0	0	0	0	0	0	0	0	0	1	0	1	0	0	0	1	0	0	0	0	0	1	1	1	0	0	0	0	1	0	0	0	1	0	1	0	0	0
6	175	static	down	-0.46	0	1	0	1	0	0	0	0	0	0	0	1	0	0	0	1	0	1	0	1	0	0	0	0	0	1	0	0	1	0	0	0	0	1	0	0	1	0	1	0	0	0	0	1	0
6	176	static	down	-0.16	0	0	1	1	1	0	0	1	1	1	1	0	0	0	0	0	1	0	0	1	1	0	0	1	0	0	1	1	1	0	1	0	1	0	1	0	0	0	1	1	1	1	0	0	1
6	177	static	up	0.15	0	0	0	0	0	1	1	0	0	0	0	1	0	0	1	1	0	0	1	0	0	0	0	0	0	0	1	0	1	1	0	0	1	0	0	1	0	0	0	0	1	0	0	0	0
6	178	static	up	0	0	0	0	0	0	1	0	1	0	0	0	0	0	0	0	0	0	0	1	0	0	0	0	1	0	1	0	0	0	0	0	0	0	0	0	0	1	0	0	0	0	0	0	0	0
6	179	static	down	-0.3	0	0	0	0	0	0	0	0	0	1	1	1	0	0	0	0	0	1	0	0	0	0	0	1	0	0	0	1	0	1	0	1	0	0	0	1	1	1	0	0	0	0	1	0	0
6	180	static	up	-0.43	1	0	0	1	0	0	1	0	1	0	0	1	0	0	0	0	0	0	0	0	0	0	1	0	0	0	0	0	0	1	0	0	0	1	0	0	0	0	1	0	1	0	0	1	1
6	181	static	down	-0.07	0	0	0	0	0	1	0	0	0	0	0	0	0	0	0	0	0	1	0	0	0	0	0	1	0	0	0	0	1	0	0	0	0	0	0	1	0	0	0	0	1	0	0	0	0
6	182	static	up	0.46	0	1	0	0	0	1	0	0	1	1	0	0	1	1	1	1	1	0	1	1	1	1	1	0	1	1	1	0	0	0	1	0	0	0	1	0	1	0	0	0	1	0	1	1	1
6	183	static	up	0.06	1	0	1	0	0	1	1	1	0	1	0	1	1	0	0	0	0	1	1	1	0	0	1	1	1	1	1	0	0	1	1	1	0	0	0	1	0	1	1	0	0	0	0	1	0
6	184	static	down	-0.26	0	1	0	0	0	0	0	1	1	0	0	1	1	1	1	0	0	1	0	1	0	0	1	0	1	0	0	0	1	1	0	1	0	0	1	0	1	1	1	0	1	1	1	1	0
6	185	static	down	-0.15	0	0	0	0	0	1	0	0	0	0	0	1	1	0	0	0	0	0	0	0	0	1	0	0	0	1	0	0	0	0	0	0	0	0	0	0	0	0	0	0	0	0	1	0	0
6	186	static	up	-0.2	0	0	0	0	0	0	1	0	0	0	0	0	0	0	0	0	0	0	0	1	0	0	0	0	0	0	0	0	0	1	1	1	0	0	1	0	0	0	0	0	0	0	0	0	0
6	187	static	up	-0.33	1	1	0	0	0	0	1	1	0	1	1	0	1	0	1	0	0	0	0	1	0	1	0	1	1	1	0	1	1	0	1	1	0	0	0	1	1	1	0	1	1	0	1	0	1
6	188	static	down	-0.22	1	1	0	1	1	1	0	1	0	0	0	0	0	0	1	0	1	1	1	0	1	0	1	0	0	0	1	1	0	1	1	1	0	1	1	0	1	1	0	0	1	0	0	0	1
6	189	static	down	-0.29	0	0	0	0	1	0	0	0	0	0	0	1	0	1	0	0	0	0	0	0	0	0	0	0	0	0	0	1	0	0	0	0	0	0	1	0	0	0	0	0	0	1	0	0	0
6	190	static	up	-0.01	0	0	0	1	0	0	1	1	1	1	0	0	0	0	1	1	0	0	0	1	0	0	0	0	0	0	0	1	0	1	1	1	0	0	0	0	0	0	0	0	0	0	0	0	0
6	191	static	up	0.2	1	0	1	1	1	1	0	0	0	1	0	0	0	0	1	0	0	1	1	1	1	1	0	1	0	0	1	0	1	0	1	1	0	0	0	1	0	1	1	1	0	0	1	1	0
6	192	static	up	-0.88	0	0	0	0	0	0	0	0	0	0	0	0	0	0	1	0	0	0	0	0	0	0	0	0	0	0	1	0	1	0	0	0	0	0	1	0	0	0	1	0	0	0	0	0	0
6	193	static	down	-0.19	0	0	0	0	0	0	0	0	0	0	0	0	1	0	0	0	0	0	0	0	0	0	0	0	0	1	0	0	0	0	0	1	0	0	0	0	0	0	0	1	0	0	0	0	0
6	194	static	down	0.47	1	0	0	0	0	0	0	0	0	0	0	0	0	0	0	1	0	0	0	0	1	0	0	0	0	0	0	0	0	1	0	0	0	0	0	1	0	0	0	0	0	0	0	0	0
6	195	static	down	0.1	1	1	0	1	1	0	1	1	0	0	0	1	1	0	0	0	0	0	0	1	0	1	1	0	1	0	0	1	0	1	1	0	0	0	1	1	0	1	0	0	1	0	1	1	1
6	196	static	up	-0.08	0	0	1	0	0	1	0	0	0	0	0	0	1	1	0	0	1	1	0	0	0	0	0	0	1	0	1	0	0	0	0	1	0	0	1	0	0	0	0	0	0	0	1	0	0
6	197	static	up	-0.01	0	0	0	0	1	0	0	0	0	0	1	1	0	0	0	1	0	1	0	0	0	0	1	0	0	0	0	0	0	0	0	0	0	0	0	0	0	0	0	0	0	0	0	0	0
6	198	static	down	-0.06	0	0	1	1	0	0	0	0	1	0	0	1	1	0	0	0	0	0	1	1	0	0	1	1	1	1	1	0	1	1	1	1	1	0	1	1	1	1	0	0	0	1	1	0	0
6	199	static	down	-0.03	0	1	1	0	0	0	1	0	0	0	0	0	0	0	0	1	0	0	0	1	0	0	1	0	0	1	0	1	0	0	0	0	0	0	0	1	1	0	0	0	1	1	0	0	0
6	200	static	down	-0.08	0	0	0	0	0	0	0	1	0	0	0	0	0	0	0	0	1	0	0	0	0	0	0	0	0	0	0	0	0	0	0	0	0	0	0	1	1	0	0	0	0	0	0	0	1
6	201	static	up	0.36	0	1	0	0	0	1	1	1	0	1	1	0	0	1	0	1	1	0	1	0	1	0	0	1	0	0	1	0	0	0	0	0	0	1	1	0	1	1	0	1	1	1	1	1	1
6	202	static	down	-0.39	0	1	0	0	1	0	1	0	1	0	0	1	0	1	1	1	1	0	1	0	1	1	1	0	1	0	1	1	0	1	0	0	0	0	1	0	1	0	1	0	1	1	1	1	0
6	203	static	up	0.01	0	0	0	0	0	0	0	0	1	1	0	0	1	0	1	1	1	0	0	0	0	0	0	0	0	1	0	0	1	0	1	0	1	0	0	1	0	0	0	0	0	0	0	0	0
6	204	static	down	-0.5	0	0	1	1	0	0	1	0	0	0	0	0	0	0	1	1	0	0	0	0	0	0	1	1	0	0	0	1	0	0	1	0	0	0	0	0	1	0	0	0	1	0	0	0	1
6	205	static	up	0.02	0	0	0	0	0	0	0	0	0	0	0	0	0	0	0	0	1	0	0	0	1	0	0	0	0	1	1	1	0	1	0	1	1	0	1	0	0	1	1	0	0	0	0	0	0
6	206	static	down	0.01	1	1	0	1	1	0	0	0	1	1	0	0	0	0	0	1	0	1	1	0	1	1	1	1	0	0	0	0	0	1	1	1	1	0	1	0	1	1	1	0	1	0	0	1	0
6	207	static	down	-0.14	0	0	0	0	1	0	0	0	0	0	0	1	0	0	0	0	0	0	0	0	1	0	0	0	0	0	1	0	0	0	0	0	1	0	0	0	0	0	0	0	0	0	0	0	0
6	208	static	up	-0.18	0	0	0	0	0	0	0	0	0	1	0	0	0	0	0	0	0	1	0	1	0	0	0	0	0	0	0	1	0	0	0	0	0	1	0	0	0	0	0	1	0	0	0	0	0
6	209	static	down	-0.16	1	0	0	0	1	0	1	1	0	1	0	1	0	0	0	0	0	0	0	0	1	1	0	1	0	0	0	0	0	0	0	0	0	0	1	0	0	1	0	0	0	1	0	0	0
6	210	static	up	0.13	0	0	0	1	0	0	0	0	0	0	0	0	0	0	0	0	0	1	0	1	0	0	1	0	1	0	1	1	0	0	1	0	0	1	1	0	0	0	0	0	1	0	0	1	0
6	211	static	down	0.05	1	0	0	0	1	0	0	0	0	0	0	1	0	0	0	0	0	0	0	0	1	0	0	0	0	0	0	0	0	0	0	0	0	0	0	1	0	1	0	0	0	0	0	0	0
6	212	static	up	-0.07	1	1	0	0	0	1	1	1	1	0	1	1	0	0	0	0	1	1	1	1	0	1	0	0	0	1	1	0	0	1	0	0	1	0	1	1	0	0	1	0	0	1	0	0	1
6	213	static	down	-0.13	1	1	1	0	0	1	1	1	0	0	0	0	0	1	1	1	1	0	0	0	1	0	1	0	1	0	1	0	1	1	0	1	0	1	0	1	0	1	1	1	0	0	0	0	0
6	214	static	up	-0.58	0	0	0	1	1	0	1	0	0	0	0	0	0	0	1	1	1	0	0	0	1	1	0	0	0	0	0	1	0	0	0	1	0	0	0	0	0	0	0	0	0	0	0	1	0
6	215	static	up	-0.29	0	0	0	0	1	0	0	0	0	0	0	0	0	1	0	0	1	1	1	0	0	1	0	0	1	0	0	0	1	0	0	0	0	0	0	0	0	1	0	0	0	0	0	1	0
6	216	static	up	-0.12	0	0	0	0	0	0	0	0	0	0	0	0	0	0	0	1	0	0	0	1	0	0	0	0	0	0	0	0	0	1	0	0	0	0	0	0	1	0	0	0	0	0	1	1	0
6	217	static	down	-0.36	1	0	1	0	0	0	0	1	0	0	1	0	0	0	0	0	0	0	0	0	0	0	0	1	0	0	0	0	0	0	0	0	0	0	0	0	0	0	0	0	0	0	0	0	0
6	218	static	down	-0.03	0	0	1	0	0	0	0	0	0	0	0	0	0	0	0	0	0	0	0	0	0	0	1	1	0	0	0	1	0	0	1	0	0	0	0	1	0	0	0	0	0	0	0	0	0
6	219	static	down	-0.28	1	0	0	0	0	0	0	0	0	0	1	0	0	0	0	0	0	1	0	0	0	0	1	0	0	0	0	0	0	0	0	0	1	0	0	0	0	0	0	0	0	0	0	0	1
6	220	static	down	-0.24	1	0	0	0	0	1	1	0	0	1	1	1	1	0	1	0	0	1	0	0	0	0	1	0	0	0	1	0	1	0	0	0	0	0	0	0	0	0	0	0	0	0	0	0	0
6	221	static	up	0.03	0	0	0	0	0	0	0	0	0	1	0	0	1	0	0	0	0	1	0	0	0	1	0	0	0	0	0	0	0	0	0	0	0	0	0	1	1	0	1	1	0	0	0	1	0
6	222	static	up	-0.02	0	0	0	0	0	0	0	0	0	0	1	0	0	0	0	0	1	0	0	0	0	0	0	0	0	1	0	0	0	0	1	1	0	1	0	0	0	0	1	0	0	0	1	1	0
6	223	static	down	-0.31	0	0	0	0	0	0	0	1	1	0	0	0	0	0	1	0	0	1	0	1	1	0	0	0	0	1	0	0	0	0	0	0	0	0	1	0	1	0	0	0	0	1	0	0	0
6	224	static	down	-0.11	0	1	0	0	0	0	0	0	0	0	1	0	0	0	0	0	0	0	0	0	0	0	0	0	0	0	0	0	0	0	0	1	0	0	0	0	0	0	0	0	1	0	1	0	0
6	225	static	down	0.03	0	1	0	0	1	0	0	0	0	0	1	0	1	0	1	0	0	0	1	0	0	0	0	0	1	1	0	1	0	0	1	1	0	0	0	0	0	0	0	0	0	0	0	0	0
6	226	static	down	-0.08	0	0	0	1	0	0	0	0	0	0	0	0	0	0	0	0	0	0	0	0	0	0	1	0	0	1	0	0	0	0	0	0	0	0	0	0	0	1	0	0	0	1	1	0	0
6	227	static	up	-0.4	0	0	1	0	0	0	0	0	0	0	0	0	0	0	0	0	0	0	0	1	1	0	0	1	0	0	0	1	0	0	0	0	0	0	0	0	0	0	0	0	0	0	0	0	0
6	228	static	down	-0.35	1	1	1	1	0	0	0	1	1	0	0	0	0	1	0	0	0	0	1	0	1	1	0	0	1	1	0	0	1	0	1	1	0	1	0	1	1	1	0	0	0	1	0	0	1
6	229	static	up	-0.08	0	0	0	0	0	0	0	0	0	1	0	0	0	1	0	0	0	1	1	1	0	0	0	0	0	0	1	0	0	0	0	1	1	0	0	0	1	0	0	0	0	0	0	1	1
6	230	static	down	0.03	0	1	0	0	0	0	0	0	1	0	0	0	0	0	0	1	0	0	0	0	0	0	0	0	0	0	0	0	0	0	0	0	0	0	0	0	0	1	1	1	0	0	0	0	0
6	231	static	up	0.25	0	1	1	0	0	0	0	1	1	0	0	0	0	0	0	0	0	1	1	0	0	0	0	0	0	0	0	0	1	0	0	0	0	0	0	0	0	1	0	0	0	1	0	1	1
6	232	static	down	-0.4	0	0	0	1	1	1	0	1	0	1	0	1	1	1	0	1	1	0	1	0	0	1	0	0	0	0	1	0	0	0	1	0	1	0	0	0	1	1	1	0	1	0	0	1	1
6	233	static	up	0.19	0	0	0	0	0	0	0	0	0	0	0	0	0	0	0	0	0	0	0	0	0	0	0	0	0	0	1	0	1	0	0	0	0	1	0	0	0	0	0	1	0	1	0	0	1
6	234	static	down	0.17	1	1	1	0	1	1	1	1	1	0	0	0	0	1	0	0	0	0	0	0	1	1	1	0	1	1	1	0	0	1	0	1	0	0	1	0	0	1	1	0	0	0	1	1	0
6	235	static	up	0	1	0	0	0	1	1	0	1	0	0	0	1	1	1	1	0	1	1	1	1	1	0	0	0	0	0	1	1	0	0	1	1	1	1	1	1	0	0	0	0	0	0	1	0	1
6	236	static	up	0.16	0	0	0	0	0	0	0	0	0	0	0	1	0	0	0	0	0	0	0	1	0	0	0	0	0	0	1	0	0	0	0	0	0	1	0	0	1	0	0	0	0	0	0	0	0
6	237	static	up	-0.61	1	0	0	0	0	0	0	0	0	1	0	0	0	0	0	0	1	0	0	0	1	0	0	1	1	0	0	0	0	0	0	0	0	0	0	0	0	0	0	0	0	0	0	0	0
6	238	static	up	0.11	0	0	0	1	0	0	0	0	0	0	0	0	0	0	0	1	0	0	1	0	1	0	0	0	1	0	0	0	1	0	0	0	0	1	1	1	1	0	0	0	0	0	1	0	0
6	239	static	up	0.07	0	0	1	0	1	1	1	1	1	1	1	1	0	0	1	0	1	0	0	0	0	1	0	1	0	1	1	1	0	1	0	1	1	0	0	0	0	0	0	0	0	0	1	1	1
6	240	static	down	-0.29	1	1	1	0	0	0	0	1	0	1	0	0	0	1	0	0	1	1	0	0	0	0	1	1	1	0	0	1	0	0	1	1	0	1	1	0	1	1	1	0	1	0	0	1	0
7	1	moving	down	-0.34	1	0	1	0	0	1	0	0	0	0	0	1	0	1	0	1	1	1	0	1	1	1	0	1	0	1	1	0	0	1	0	0	0	1	1	0	0	1	0	1	1	1	0	0	0
7	2	moving	up	1.17	0	0	0	0	1	1	0	0	0	0	0	0	0	0	1	1	0	0	0	0	0	0	0	0	0	0	0	1	1	0	1	0	1	0	0	0	0	0	1	1	1	0	0	0	0
7	3	moving	up	-0.05	0	0	0	0	0	1	0	1	1	0	0	1	1	0	0	0	1	0	0	0	0	0	0	0	0	0	1	0	0	0	0	0	0	0	0	0	1	1	0	1	1	0	0	1	0
7	4	moving	down	0.36	1	1	0	1	0	0	1	0	1	1	1	0	0	0	0	0	0	1	0	0	0	1	1	1	0	0	0	0	1	0	0	1	1	1	0	1	1	1	1	0	0	0	0	1	1
7	5	moving	down	-0.12	0	0	0	0	0	0	0	0	0	1	0	1	0	1	0	1	0	1	0	0	0	0	0	0	0	0	0	0	0	1	0	1	0	0	0	0	0	0	0	1	0	0	0	1	1
7	6	moving	down	0.29	1	0	1	0	0	0	0	1	0	0	0	1	0	0	0	0	0	0	0	0	1	0	0	0	1	0	0	0	1	0	0	0	1	0	0	0	1	1	0	0	0	0	0	0	0
7	7	moving	up	0.43	1	1	1	0	1	0	1	0	1	1	0	0	0	1	1	0	0	1	0	0	0	0	1	1	1	0	1	1	0	0	1	1	1	0	1	0	0	1	1	0	0	1	0	1	0
7	8	moving	down	-0.02	1	0	1	1	1	1	0	0	1	0	0	1	1	1	1	0	0	0	0	1	0	0	1	1	0	0	1	1	0	1	0	1	0	0	0	0	0	0	0	0	1	1	1	0	0
7	9	moving	up	0.1	0	0	0	0	0	0	0	1	0	0	0	0	0	0	0	0	1	0	0	1	0	1	0	0	0	0	0	0	0	0	0	0	0	1	0	0	0	1	0	0	0	0	0	0	0
7	10	moving	down	0.5	0	0	0	0	0	0	0	0	0	1	0	0	0	0	0	1	0	0	0	0	0	1	0	0	0	0	0	1	0	0	0	0	0	0	0	0	0	0	0	0	0	1	0	0	0
7	11	moving	up	0.07	0	1	0	0	0	0	0	0	1	0	0	0	0	0	0	0	0	1	0	1	0	0	0	0	0	0	0	0	0	0	0	0	1	0	0	0	0	0	0	0	0	0	0	0	0
7	12	moving	up	1.75	1	0	1	1	0	0	1	0	1	0	0	0	1	1	0	0	0	0	0	0	1	0	1	0	0	1	1	1	1	0	1	0	0	0	1	1	1	1	1	1	0	0	0	1	0
7	13	moving	up	-0.52	0	1	1	1	1	0	0	1	1	0	1	1	1	0	1	0	1	1	0	0	1	1	0	1	0	1	0	1	0	1	1	0	1	0	0	1	0	0	0	1	0	0	1	0	0
7	14	moving	up	0.16	0	1	0	0	0	1	0	0	0	0	0	0	0	0	0	0	0	0	0	0	0	0	0	0	0	0	0	0	1	0	0	0	0	1	1	0	0	0	0	0	0	0	0	1	0
7	15	moving	up	-0.76	0	0	0	0	0	1	0	0	1	1	0	1	0	0	0	0	1	0	0	0	0	0	0	0	0	1	0	0	0	0	0	1	0	0	1	0	0	0	1	0	0	0	1	0	0
7	16	moving	down	0.21	1	0	0	0	0	1	1	0	1	0	1	1	1	1	0	1	0	1	0	0	0	1	1	1	1	0	0	1	1	0	0	0	0	0	1	0	0	1	1	0	1	1	0	0	0
7	17	moving	up	1.46	0	0	1	1	0	1	0	1	1	1	1	1	1	0	0	0	1	1	1	1	1	1	0	1	0	0	0	0	0	1	0	1	0	1	0	1	1	0	0	0	0	0	0	1	1
7	18	moving	down	0.79	0	0	0	0	0	0	0	0	0	0	0	0	0	0	0	1	0	0	0	0	0	0	1	1	0	0	1	1	1	1	0	0	1	0	0	0	0	0	1	0	1	0	0	1	0
7	19	moving	down	0.9	1	0	0	0	0	0	0	0	0	1	0	1	0	0	0	1	0	0	0	0	0	0	0	0	0	1	0	0	0	0	0	0	0	0	0	0	0	0	1	0	0	0	0	0	0
7	20	moving	down	0.01	0	1	0	1	0	0	0	0	0	0	0	0	1	0	0	0	0	0	0	0	0	0	0	1	0	0	0	0	1	0	0	0	0	0	0	0	0	0	0	0	0	0	0	0	0
7	21	moving	down	0.43	1	0	0	0	1	0	1	0	0	0	0	0	0	0	0	0	0	0	0	0	0	0	0	0	0	0	0	0	1	0	0	0	0	0	0	0	0	1	0	0	0	0	0	0	0
7	22	moving	down	-1.93	0	0	1	0	0	0	1	0	0	0	0	1	1	1	0	1	1	0	0	1	0	0	1	0	1	1	1	0	1	1	0	1	0	1	0	1	1	1	1	0	0	1	0	0	1
7	23	moving	up	-0.27	0	0	0	0	0	0	1	0	1	0	0	1	0	0	0	1	1	0	0	1	0	0	0	0	0	1	1	0	1	0	0	0	0	1	0	0	0	0	0	0	1	0	0	0	0
7	24	moving	up	-1.03	0	0	0	0	0	1	0	0	0	0	0	0	0	1	1	0	1	0	0	0	0	0	0	0	0	0	1	0	0	0	0	0	1	0	0	0	0	0	0	0	0	0	0	0	0
7	25	moving	up	0.05	0	0	0	0	0	0	0	0	0	0	0	0	0	0	1	1	1	0	0	0	1	0	0	0	0	0	0	1	1	0	0	0	0	0	0	0	0	0	0	0	0	0	0	0	0
7	26	moving	down	0.38	0	0	0	0	1	0	1	0	0	0	0	0	0	0	0	0	0	1	0	0	0	0	0	0	0	0	1	0	1	0	0	0	0	0	0	0	0	0	0	0	0	0	0	0	1
7	27	moving	up	0.42	0	0	1	0	1	1	1	0	0	0	1	0	0	1	0	1	1	0	1	1	0	1	0	0	0	1	1	0	0	0	0	1	1	1	0	0	1	0	0	1	0	1	0	1	1
7	28	moving	down	-0.55	0	0	0	1	0	0	1	0	0	1	0	0	0	0	1	0	0	1	1	0	0	0	1	0	0	0	1	0	1	0	1	0	0	0	0	0	0	0	0	0	0	0	1	0	1
7	29	moving	down	0.81	0	0	0	0	0	0	0	1	0	0	0	0	1	0	0	0	0	0	0	0	0	0	1	0	0	0	0	0	0	1	0	1	0	0	0	0	0	0	0	0	0	0	0	1	0
7	30	moving	up	0.45	0	0	1	0	1	0	1	1	0	1	1	0	1	1	1	0	0	1	1	0	1	0	1	0	1	0	0	1	0	1	1	0	0	0	0	1	0	1	0	0	1	0	0	0	1
7	31	moving	down	-1.29	0	0	0	0	0	0	0	1	0	1	0	0	0	1	0	0	0	0	0	1	0	1	0	0	0	1	1	0	0	0	1	0	0	1	0	0	1	0	1	0	0	1	0	0	0
7	32	moving	up	-0.53	1	0	0	0	0	0	0	0	1	0	0	0	0	0	0	0	0	0	0	0	0	0	0	0	0	0	0	0	0	0	0	0	0	0	1	0	0	0	1	0	0	0	0	1	0
7	33	moving	up	0.47	0	0	0	0	0	0	0	1	0	0	0	0	0	0	0	1	0	0	1	1	0	0	0	0	0	0	0	0	0	0	0	0	0	0	0	0	0	0	0	0	0	0	0	1	1
7	34	moving	up	-0.34	0	0	0	1	1	0	1	0	0	0	0	0	0	0	0	1	0	0	1	0	0	1	0	0	0	0	0	0	0	0	1	0	0	0	1	0	0	0	1	0	0	0	0	1	1
7	35	moving	up	-0.1	0	0	0	0	0	0	0	0	0	0	0	0	0	0	0	1	0	0	0	0	1	0	0	0	0	0	0	1	0	0	0	0	0	0	0	1	0	0	0	0	0	0	1	1	0
7	36	moving	down	0.71	0	0	0	0	1	0	0	0	0	0	0	0	0	0	0	0	0	0	0	0	1	0	0	0	0	1	0	0	1	1	0	0	1	0	0	0	0	0	0	0	0	0	0	0	0
7	37	moving	up	-0.01	0	0	0	0	0	0	0	0	0	0	0	0	0	0	0	0	0	0	0	0	0	0	0	0	1	1	0	0	0	0	1	0	1	0	1	0	0	0	0	1	0	0	0	0	0
7	38	moving	down	-0.39	1	0	1	0	0	0	0	0	0	1	0	0	0	0	0	0	0	0	0	0	0	0	0	0	0	0	0	0	0	0	0	0	0	0	0	0	0	0	0	0	1	1	0	0	0
7	39	moving	down	-0.51	0	1	0	0	1	1	1	1	1	0	0	0	0	1	0	1	0	1	1	0	0	0	1	0	1	1	1	0	1	0	0	1	1	1	0	1	1	0	0	1	0	1	0	0	0
7	40	moving	down	-0.1	1	0	0	0	0	0	0	0	0	0	0	0	0	0	0	1	0	0	0	0	0	0	0	1	0	0	0	0	0	0	0	1	0	1	0	0	0	0	0	0	0	0	0	0	1
7	41	moving	down	0.18	0	0	0	0	1	1	0	0	0	0	0	0	0	0	0	0	0	0	1	1	0	0	0	0	0	0	0	0	0	0	0	0	0	0	0	0	0	1	0	0	0	0	1	0	0
7	42	moving	up	-0.81	1	0	0	0	1	0	0	0	0	0	0	0	0	0	0	0	0	0	1	0	0	0	1	0	0	0	0	0	0	0	0	0	0	0	0	0	0	0	0	0	0	0	0	1	0
7	43	moving	down	-1.61	0	0	1	0	0	0	0	0	1	1	1	0	1	1	0	0	1	0	0	1	0	0	0	0	1	1	1	1	1	0	1	1	1	1	1	0	0	0	0	1	0	1	1	0	0
7	44	moving	down	-1.53	0	1	0	0	1	0	0	1	0	1	0	1	0	1	0	1	1	0	1	0	0	1	0	0	0	0	1	1	0	1	1	0	1	1	1	0	0	1	0	1	0	1	1	0	0
7	45	moving	up	0.76	0	0	1	0	0	0	0	1	0	1	0	0	0	0	0	0	0	0	0	0	0	0	0	1	0	0	0	0	0	0	0	0	0	1	0	0	0	0	0	0	0	0	0	1	0
7	46	moving	up	-0.48	0	0	0	0	1	0	0	0	0	0	0	0	0	0	1	0	0	0	1	0	0	0	0	0	0	0	0	0	0	0	1	0	0	0	0	0	0	0	0	0	0	0	0	0	0
7	47	moving	down	0.88	0	1	0	0	0	0	0	1	1	0	1	1	0	1	1	1	1	1	0	0	0	0	0	0	0	1	0	1	0	0	0	1	0	1	0	1	1	1	1	0	1	1	1	1	1
7	48	moving	down	0.23	1	0	1	1	1	0	1	0	0	1	0	0	0	0	1	0	0	0	1	0	0	0	1	0	0	1	1	1	0	1	1	0	1	1	1	0	1	1	0	0	0	1	1	0	1
7	49	moving	down	-0.27	0	0	1	1	1	0	0	1	1	0	0	0	1	1	1	0	0	1	0	1	0	0	0	1	0	1	0	0	0	0	1	0	0	1	0	1	1	1	1	1	1	1	1	0	1
7	50	moving	down	1.2	0	1	1	0	0	0	0	1	1	0	0	0	0	0	1	1	1	1	0	0	0	0	1	0	0	0	0	1	0	0	0	0	1	0	0	0	0	0	0	0	0	0	0	0	0
7	51	moving	down	-0.09	1	0	1	1	1	0	1	0	0	1	0	1	0	0	0	1	1	0	1	1	0	0	1	1	0	0	1	0	1	1	0	0	1	0	0	1	0	0	0	1	0	0	0	1	0
7	52	moving	down	0.48	0	1	1	1	1	0	1	1	1	0	1	0	0	1	0	1	1	0	0	1	1	0	1	0	0	1	0	0	0	1	1	1	1	0	1	0	0	1	0	0	0	0	0	1	0
7	53	moving	up	0.19	0	1	0	0	0	1	0	0	0	0	0	0	0	0	1	0	0	0	0	0	0	0	0	0	0	0	1	0	0	0	0	0	0	0	0	0	0	0	0	1	0	0	1	0	0
7	54	moving	down	-0.14	0	0	0	0	0	1	0	0	0	0	0	0	0	0	0	0	0	1	0	0	0	0	0	0	0	0	1	0	1	0	0	0	0	1	0	0	0	0	0	0	0	0	0	0	0
7	55	moving	up	-0.37	0	0	0	0	1	0	1	1	1	0	1	0	1	0	1	0	0	1	1	1	1	0	0	1	0	0	1	1	0	0	1	1	1	1	0	1	1	0	1	0	0	0	1	1	0
7	56	moving	up	-0.57	0	0	1	0	0	0	0	0	0	0	0	1	0	1	0	0	1	0	0	0	0	0	1	0	1	0	0	0	0	1	0	0	0	0	0	1	0	0	0	0	1	1	0	1	0
7	57	moving	down	0.57	0	0	1	0	0	0	0	0	0	0	0	0	1	1	1	1	1	1	0	1	0	0	0	0	0	0	0	0	0	0	0	0	0	0	0	0	0	0	1	1	0	1	0	0	1
7	58	moving	down	0.62	0	0	0	1	1	0	0	1	1	0	0	1	0	0	0	0	1	0	0	1	0	0	0	0	1	1	0	0	0	0	0	0	1	0	0	0	0	0	0	0	1	0	1	0	0
7	59	moving	up	0.01	1	1	0	0	0	1	0	0	0	1	0	1	0	0	0	0	1	0	0	0	1	1	1	0	0	1	0	0	1	1	0	0	0	1	0	0	1	1	1	0	0	1	1	1	1
7	60	moving	down	-0.65	0	0	0	1	0	0	1	0	0	0	0	0	0	0	1	0	0	0	0	0	0	0	1	0	0	1	0	0	0	0	0	0	0	0	0	0	0	0	0	0	0	0	0	0	0
7	61	moving	down	0.23	0	0	0	1	0	0	1	1	1	0	0	0	1	0	0	1	1	0	0	0	1	1	0	0	0	1	0	1	1	0	0	1	1	0	1	1	1	1	1	0	0	1	0	1	1
7	62	moving	up	-0.14	0	1	0	0	0	1	0	1	0	0	0	0	0	0	0	0	0	1	0	0	1	0	0	0	0	0	0	0	0	0	0	0	1	0	0	0	0	0	0	0	0	0	0	0	0
7	63	moving	up	0.22	0	1	0	0	1	1	1	0	0	1	0	0	0	0	1	0	0	1	0	0	1	0	0	1	1	1	0	0	0	1	1	1	1	1	0	1	0	0	1	1	1	1	0	1	0
7	64	moving	down	0.12	0	0	0	0	0	0	0	0	0	0	0	0	0	0	1	0	0	1	0	0	1	0	0	0	0	0	0	0	0	0	0	0	0	0	0	0	1	1	0	0	0	0	0	0	0
7	65	moving	up	-0.27	1	0	0	0	0	0	0	0	0	1	1	0	0	0	1	0	0	1	0	0	1	0	1	0	0	0	1	0	0	1	0	0	0	0	0	0	0	0	0	1	0	0	0	0	1
7	66	moving	down	0.07	1	0	0	1	0	0	0	0	0	0	0	1	0	0	1	0	0	1	1	1	0	0	0	0	1	0	0	0	1	0	0	1	0	1	0	0	0	0	0	0	0	0	1	0	0
7	67	moving	up	-0.1	1	0	0	1	0	1	0	1	0	1	1	1	1	1	0	0	1	1	1	0	0	1	0	0	0	0	0	1	1	0	1	1	0	0	1	1	0	1	1	0	0	1	0	0	0
7	68	moving	up	-0.08	0	0	0	0	0	0	0	0	0	0	0	0	0	1	0	0	1	1	1	0	0	1	0	1	0	0	0	0	0	1	0	0	0	1	1	0	0	0	0	1	1	0	0	0	1
7	69	moving	up	-0.65	0	1	0	0	0	1	0	0	0	0	1	1	0	0	0	0	1	0	0	0	0	0	0	0	0	1	0	1	1	0	0	0	0	0	1	0	1	0	0	0	0	0	1	1	0
7	70	moving	up	-0.19	1	1	0	1	1	0	0	0	0	1	1	0	0	1	1	0	0	1	0	1	1	0	1	1	0	0	1	1	1	1	1	0	0	1	1	1	0	0	0	0	0	0	0	0	1
7	71	moving	down	0.86	0	0	0	0	0	0	0	0	0	0	0	0	0	1	0	0	1	0	0	1	0	0	0	0	0	0	0	0	0	0	0	0	0	0	1	0	0	0	0	0	0	0	0	0	1
7	72	moving	down	-1.66	0	0	0	0	0	0	0	0	0	0	1	0	0	0	0	0	0	0	0	0	0	0	0	1	0	0	0	1	1	0	0	0	1	0	0	0	0	0	0	0	0	0	0	0	0
7	73	moving	up	0	0	1	0	0	0	0	1	0	1	1	0	1	0	1	0	0	0	0	0	1	1	1	0	1	1	1	1	0	1	0	1	0	0	0	1	1	1	0	1	0	0	1	1	1	0
7	74	moving	up	0.49	0	0	0	1	0	0	0	0	1	0	0	0	0	0	0	0	0	0	0	0	0	0	0	1	0	0	0	0	0	0	0	0	1	0	1	0	0	0	1	0	0	0	0	0	0
7	75	moving	down	-1.1	0	1	0	0	1	1	1	0	0	1	0	1	0	0	1	1	0	0	0	0	0	0	0	0	1	0	0	1	1	0	1	1	1	1	0	1	0	1	1	1	0	1	1	0	0
7	76	moving	up	0.1	0	0	0	0	0	0	0	0	0	0	0	0	0	0	1	1	1	1	1	0	1	0	0	1	0	1	0	0	1	0	0	0	0	0	0	0	1	0	0	0	0	0	0	0	1
7	77	moving	up	-0.2	0	0	1	0	0	1	1	1	1	1	0	0	0	0	0	0	1	0	0	1	1	0	0	0	0	1	1	1	0	0	1	1	0	1	1	1	1	1	1	1	0	1	0	1	1
7	78	moving	down	0.01	0	0	1	0	0	0	0	1	0	0	1	0	0	0	0	1	0	0	1	0	0	1	1	0	1	1	0	1	1	0	1	0	0	1	1	1	1	1	1	1	1	0	1	0	1
7	79	moving	down	-0.02	0	0	1	0	0	1	1	0	0	0	1	0	0	1	1	0	0	1	1	1	0	1	0	1	0	0	0	1	1	0	0	1	1	1	0	1	0	0	1	1	0	0	1	1	0
7	80	moving	up	0.61	1	1	0	1	1	1	0	0	1	1	0	0	1	0	0	0	0	1	0	1	1	1	0	0	1	0	1	0	1	0	0	1	0	0	1	0	0	1	1	1	0	0	1	1	1
7	81	moving	up	0.05	0	0	0	0	0	0	0	0	0	0	0	0	0	1	0	0	1	0	0	0	0	0	0	0	0	1	0	1	0	1	1	0	0	0	0	1	0	1	0	0	0	0	1	0	0
7	82	moving	up	0.11	1	1	1	0	0	0	1	0	1	1	0	1	1	0	1	0	0	1	1	1	0	1	1	0	1	0	1	0	0	0	0	0	0	0	0	1	1	1	1	0	1	1	0	0	1
7	83	moving	down	-0.17	0	0	0	0	1	0	0	1	0	0	0	0	0	0	0	0	0	0	0	1	1	0	0	0	0	0	0	0	0	0	0	1	0	0	0	0	0	0	0	0	0	0	0	0	0
7	84	moving	up	0.51	0	0	1	0	0	0	1	1	0	0	0	0	1	0	0	0	1	0	0	0	1	0	0	1	0	0	0	1	0	0	0	0	0	0	0	0	0	0	0	1	1	0	1	0	1
7	85	moving	down	-0.17	0	0	0	0	0	0	0	0	1	1	1	1	0	0	0	1	0	0	0	0	0	0	1	1	0	0	0	0	1	0	0	1	0	0	0	1	0	0	0	0	0	0	0	1	1
7	86	moving	down	0.02	0	0	0	1	1	1	0	1	0	1	1	1	1	0	0	0	0	0	1	0	0	0	1	0	1	0	0	1	1	1	1	0	1	0	1	0	1	0	0	0	1	1	1	1	1
7	87	moving	up	1.07	0	1	0	1	0	0	1	1	0	0	0	0	0	0	0	0	0	0	0	0	0	0	0	1	0	0	1	0	0	0	0	0	1	0	0	0	0	0	1	1	0	0	0	1	1
7	88	moving	up	0.1	1	0	0	1	1	0	0	0	0	1	0	0	0	0	0	0	0	0	0	0	1	0	0	1	1	0	0	0	1	0	0	0	0	0	1	0	0	1	1	0	0	1	0	0	0
7	89	moving	down	-0.07	1	0	1	1	0	0	0	0	0	0	0	0	0	0	0	0	0	0	0	0	0	0	0	0	0	1	0	0	0	1	0	0	0	0	0	0	0	0	0	0	0	0	0	0	0
7	90	moving	up	0.47	0	0	0	0	0	0	0	1	0	1	1	0	1	0	0	0	1	0	1	0	0	0	1	0	0	0	0	0	0	0	0	0	0	0	0	0	1	0	1	1	0	1	0	0	0
7	91	moving	up	-0.3	0	0	1	0	0	0	0	1	0	0	0	1	0	0	0	0	0	0	0	0	0	1	1	0	0	0	0	0	0	0	0	0	0	0	0	0	0	0	0	1	0	0	0	0	0
7	92	moving	up	0.38	0	0	0	0	0	0	0	0	0	0	0	1	0	1	0	0	0	0	0	0	0	0	0	0	0	0	0	0	0	0	0	0	1	0	0	0	0	0	0	1	0	0	0	0	1
7	93	moving	down	-0.41	0	0	0	0	0	1	0	0	0	0	0	0	0	0	1	1	0	0	0	0	0	1	0	1	1	0	0	0	0	0	0	0	0	1	1	0	0	0	1	0	0	0	0	0	1
7	94	moving	down	-1.34	0	0	0	0	0	1	1	0	0	0	0	0	0	1	0	0	0	0	0	1	0	1	0	1	0	1	1	1	1	0	0	0	0	0	0	0	0	0	0	0	0	0	0	0	0
7	95	moving	up	-0.32	0	0	1	0	1	0	0	1	0	1	0	1	1	0	1	0	1	1	1	0	1	1	1	0	0	1	0	0	0	1	0	1	0	1	1	0	0	0	1	1	0	1	1	0	1
7	96	moving	down	0.76	0	0	0	0	0	0	0	0	0	0	0	0	0	1	1	0	0	0	0	0	0	0	0	0	0	0	1	0	1	0	0	1	0	0	0	0	0	0	0	0	0	1	0	0	0
7	97	moving	up	0.71	0	0	1	0	0	1	1	0	0	1	0	0	0	0	0	1	0	0	0	1	0	0	0	0	0	0	0	1	0	0	0	0	0	1	1	0	1	1	0	0	1	0	0	0	0
7	98	moving	down	0.88	0	0	1	0	0	0	0	1	0	0	0	1	0	0	0	0	0	0	0	0	0	1	1	0	0	0	0	0	0	0	1	0	0	0	1	0	0	0	0	0	1	0	0	1	0
7	99	moving	down	-0.09	0	1	0	0	0	0	0	1	1	0	0	1	0	0	1	1	0	0	0	0	0	1	1	0	0	0	0	0	0	1	1	0	0	1	0	0	0	0	0	0	0	0	1	0	0
7	100	moving	down	-0.11	1	0	0	1	0	0	1	1	0	1	1	0	0	0	0	0	0	0	0	0	1	0	0	0	0	1	0	0	0	1	0	0	0	0	0	0	0	0	0	1	0	0	0	0	0
7	101	moving	down	0.29	0	0	0	1	0	0	0	0	1	1	1	1	0	1	1	0	0	1	1	0	1	1	1	0	0	1	0	0	1	0	1	1	1	0	0	1	1	1	0	1	0	0	1	0	0
7	102	moving	down	-0.06	0	0	0	0	0	0	0	0	0	0	0	0	0	0	0	0	0	0	0	1	1	0	0	0	0	0	0	0	0	0	0	0	0	1	1	0	0	0	0	1	0	0	0	0	1
7	103	moving	up	1.06	1	0	0	0	0	0	1	0	0	1	0	0	1	0	0	1	1	0	0	0	0	0	0	1	0	0	0	1	0	1	1	0	1	1	1	1	1	1	1	0	1	1	0	0	1
7	104	moving	down	-0.41	0	0	0	0	0	0	0	0	0	0	0	0	0	0	0	0	0	0	0	1	1	0	0	0	0	0	0	0	0	0	0	0	0	0	0	0	0	0	1	0	1	0	0	0	1
7	105	moving	up	0.87	0	0	0	0	1	0	1	0	0	1	0	0	0	0	0	0	0	1	1	1	1	1	0	0	0	0	1	0	0	0	0	0	1	0	0	0	0	1	0	0	0	0	0	1	0
7	106	moving	up	-0.55	0	1	0	0	0	0	0	0	1	0	1	0	0	0	0	0	0	0	0	0	0	0	0	0	1	0	1	0	0	1	0	0	0	0	0	0	0	0	0	0	0	0	0	0	0
7	107	moving	up	0.63	0	0	1	0	1	0	1	0	0	0	0	0	0	0	0	0	0	0	0	0	0	0	0	0	0	0	0	0	0	1	0	0	0	0	0	0	1	0	0	1	0	0	0	0	0
7	108	moving	up	-0.17	1	0	0	0	0	0	0	1	0	0	0	0	1	0	0	0	0	0	1	1	0	0	0	0	0	0	0	0	0	1	1	0	1	0	0	1	0	0	0	0	0	1	0	0	0
7	109	moving	down	1.16	1	1	0	0	0	0	0	0	0	0	0	1	0	0	0	0	0	1	0	0	1	0	1	1	0	0	0	0	0	0	1	1	0	1	0	1	0	0	1	0	0	0	0	0	0
7	110	moving	down	-0.78	0	0	0	0	0	0	0	0	0	1	0	0	0	1	0	0	0	0	0	1	0	0	0	0	0	0	0	0	0	0	0	0	1	0	0	0	0	0	0	0	0	0	0	0	0
7	111	moving	up	0.19	1	0	1	0	0	1	0	0	1	0	1	0	0	0	0	0	0	0	0	0	1	0	1	0	0	1	0	0	0	0	0	0	0	0	0	1	1	0	0	0	0	0	1	1	0
7	112	moving	up	-0.32	1	1	0	0	0	1	1	1	1	0	1	1	0	1	0	1	1	0	0	1	0	0	0	0	1	1	0	1	0	0	1	0	0	1	0	1	0	1	0	1	0	1	1	1	0
7	113	moving	up	0.14	0	1	0	0	0	0	1	0	1	1	0	0	0	1	0	0	0	0	0	0	0	1	0	0	0	1	1	1	0	0	0	0	1	0	1	0	0	0	0	0	0	0	0	0	0
7	114	moving	down	1.06	1	0	0	0	0	0	1	1	0	0	0	0	0	0	0	0	0	0	0	0	0	1	0	0	0	1	0	0	0	0	0	0	0	0	1	0	0	0	0	0	0	0	0	0	0
7	115	moving	up	-0.22	0	0	0	0	0	0	0	1	0	0	1	0	0	0	1	1	0	0	0	0	0	0	0	1	0	0	0	0	0	0	0	0	0	0	0	0	0	0	0	0	0	0	0	0	1
7	116	moving	up	0.33	1	0	0	1	1	1	0	0	1	0	0	0	1	1	1	0	1	0	0	1	1	1	1	0	1	0	0	0	0	0	0	1	0	1	0	1	1	1	0	0	1	0	1	0	1
7	117	moving	down	-0.58	0	1	0	1	1	0	1	0	0	0	0	1	0	0	0	0	0	0	1	0	1	0	0	0	0	1	0	0	0	0	0	0	0	0	0	0	1	0	1	1	1	0	0	0	0
7	118	moving	down	-0.48	0	0	0	1	1	0	0	1	0	0	0	0	0	0	0	0	0	1	1	0	1	0	1	0	0	0	0	0	0	0	0	0	1	1	1	0	0	0	0	1	0	0	0	1	0
7	119	moving	up	0.07	0	1	0	1	0	1	1	1	0	0	0	1	0	1	1	0	1	0	1	0	0	1	1	1	0	0	0	1	0	0	0	0	0	0	1	0	0	1	1	1	1	1	0	1	1
7	120	moving	down	0.24	0	1	0	1	1	0	1	1	1	1	1	1	1	1	0	0	0	1	1	0	0	0	0	1	0	0	0	1	1	0	1	0	0	0	1	0	0	0	0	0	0	1	1	0	1
7	121	static	up	-0.08	1	0	0	0	0	1	0	0	0	0	1	1	0	1	1	1	0	1	1	0	1	1	1	1	1	0	1	0	0	0	1	1	1	0	0	0	0	1	0	1	1	0	0	0	1
7	122	static	up	0.53	1	0	0	0	0	0	0	0	0	0	0	0	0	0	1	0	0	0	0	0	0	0	0	0	0	0	1	0	1	0	0	0	0	0	0	0	0	0	0	0	0	0	1	0	1
7	123	static	down	-0.45	1	1	0	0	0	0	0	1	1	0	0	0	1	0	1	1	1	0	0	1	0	0	0	0	0	1	1	0	1	1	1	1	0	1	0	0	0	1	1	1	0	1	1	1	0
7	124	static	up	-0.54	0	1	1	0	1	1	1	0	0	1	0	1	1	1	1	1	0	0	1	0	0	1	0	0	1	1	0	1	0	0	0	1	0	0	0	0	1	0	1	1	0	0	1	1	1
7	125	static	down	-0.31	0	0	0	0	1	0	1	0	0	0	1	0	0	0	0	0	0	0	0	0	1	0	0	0	0	0	0	0	0	0	0	0	0	0	1	0	0	0	0	0	0	1	0	0	0
7	126	static	up	-0.96	1	1	0	1	1	0	1	1	1	1	0	1	1	0	0	1	1	0	0	0	0	1	0	1	0	0	1	1	1	1	1	0	0	0	0	1	0	1	0	0	1	0	0	0	0
7	127	static	up	0	0	1	0	0	0	1	1	0	0	1	0	0	1	0	0	1	1	1	0	0	0	1	1	1	0	1	0	1	1	1	0	1	0	1	1	0	0	1	0	0	1	0	1	1	0
7	128	static	down	-0.51	1	0	0	0	1	0	0	0	0	0	0	0	0	0	0	0	1	0	0	0	1	0	0	0	0	0	0	0	0	0	0	0	1	0	0	0	0	0	0	0	0	0	1	0	0
7	129	static	down	-0.19	1	0	0	0	0	0	1	0	0	0	0	1	0	0	0	0	0	1	0	0	0	0	0	0	0	0	0	1	0	1	0	0	1	0	0	1	1	0	0	0	1	1	0	0	0
7	130	static	down	-0.2	0	0	0	0	0	1	0	0	0	0	0	1	0	0	0	0	0	0	0	0	0	0	1	0	0	0	0	1	0	0	0	0	0	0	0	0	0	0	1	0	0	0	0	0	0
7	131	static	down	-0.49	0	0	1	0	0	1	0	0	1	0	0	0	0	0	0	0	1	0	0	0	1	1	0	1	0	0	0	0	0	0	1	0	1	1	0	0	0	0	0	1	0	1	0	0	0
7	132	static	up	-0.49	0	0	0	0	0	0	0	1	0	0	0	1	1	0	0	1	0	0	0	0	0	0	0	0	0	0	0	0	0	0	0	0	0	0	0	0	0	0	1	0	0	0	0	1	0
7	133	static	up	0.4	0	0	0	1	0	0	0	0	0	0	0	0	0	0	0	0	0	0	0	0	0	0	0	0	0	0	0	0	0	0	0	1	1	1	0	1	0	0	0	0	0	1	0	0	0
7	134	static	up	0.2	0	1	0	0	0	0	1	0	1	1	1	1	0	0	1	0	1	0	0	1	1	1	1	1	0	0	1	1	1	0	0	0	1	0	1	1	1	1	0	1	0	0	0	0	1
7	135	static	down	-1.76	1	0	0	0	0	0	0	1	0	0	0	1	0	1	1	1	0	1	1	1	1	1	0	1	1	0	0	0	1	0	1	0	1	0	0	0	0	1	1	0	1	1	1	0	0
7	136	static	down	-0.01	0	0	0	0	1	1	1	0	1	0	0	0	0	1	1	1	1	0	1	1	1	1	0	0	1	0	1	0	1	0	1	0	1	1	1	0	0	0	1	1	0	0	0	1	1
7	137	static	up	-0.81	0	0	0	0	1	0	1	0	0	0	0	0	1	1	0	0	0	0	1	0	0	1	0	1	1	0	0	1	0	1	0	0	0	1	0	0	0	0	0	0	0	1	0	0	0
7	138	static	up	0.58	0	1	0	0	0	0	0	0	0	0	0	0	0	0	0	1	0	0	0	0	0	0	0	0	0	0	0	1	0	0	0	0	1	0	1	0	0	1	0	0	0	0	0	0	0
7	139	static	up	-0.11	0	0	1	0	1	1	1	1	0	1	1	1	0	1	1	0	1	0	0	0	0	0	0	1	0	1	1	1	0	0	0	0	1	0	1	0	1	1	1	0	0	0	1	0	0
7	140	static	down	0.22	1	1	0	1	0	1	1	0	1	1	1	1	0	1	0	1	0	1	0	0	1	1	0	0	1	1	0	0	1	0	0	1	0	0	1	0	0	1	0	1	0	0	0	0	0
7	141	static	down	-0.08	1	0	0	1	0	0	0	0	0	0	0	1	0	0	0	0	0	0	0	0	0	1	0	0	0	0	0	0	0	0	0	0	0	0	0	0	0	0	1	0	0	0	0	0	0
7	142	static	down	0.49	0	0	1	0	0	0	0	1	0	0	0	1	0	0	0	0	0	0	1	0	0	0	0	0	1	0	1	0	0	1	1	0	0	0	0	0	0	1	0	0	1	0	0	1	1
7	143	static	down	-0.27	0	1	0	1	0	0	0	1	0	0	0	0	1	0	0	0	0	0	0	0	0	0	0	0	0	1	0	0	0	1	1	0	0	1	0	0	0	0	0	0	0	1	0	1	1
7	144	static	down	0.01	0	0	0	0	0	0	0	0	1	0	1	0	1	0	0	1	0	0	0	0	0	0	1	1	0	1	0	0	0	0	0	0	0	0	0	0	0	0	1	0	1	1	0	0	0
7	145	static	up	0.28	0	0	0	0	0	0	0	0	1	0	0	0	0	0	1	0	0	0	0	0	0	0	0	0	0	0	0	0	0	0	0	0	1	0	0	0	0	1	0	0	1	0	0	1	0
7	146	static	down	0.16	0	0	0	0	0	1	1	1	1	0	0	1	1	0	1	0	1	1	0	0	1	1	0	0	1	0	1	1	0	1	0	1	0	1	0	1	0	1	0	0	1	0	1	0	0
7	147	static	up	0.45	0	1	0	0	0	0	0	0	0	0	0	0	0	1	0	0	0	1	0	0	0	0	0	0	0	0	0	1	0	0	0	0	0	0	0	0	0	0	1	0	0	0	0	1	0
7	148	static	up	-0.2	0	1	1	0	0	0	0	0	1	0	1	0	1	1	0	1	0	0	0	1	1	1	0	0	0	0	1	1	0	1	1	1	1	1	1	0	0	0	0	1	0	1	1	0	1
7	149	static	up	-1.16	0	0	0	0	1	0	0	0	0	0	0	0	0	0	0	0	0	0	0	0	0	0	0	1	0	1	0	0	0	0	0	0	0	0	0	1	0	0	0	0	1	0	0	0	0
7	150	static	up	0.98	0	0	0	0	1	1	0	1	1	1	0	0	1	0	1	0	1	0	1	0	1	1	0	0	0	1	0	0	1	1	1	0	0	1	0	1	1	0	1	0	0	0	0	1	1
7	151	static	up	1.25	1	1	0	0	0	0	1	1	1	0	1	1	0	1	0	0	1	0	0	0	0	1	0	0	0	1	0	0	1	1	1	1	1	1	1	1	0	1	1	0	0	0	0	1	0
7	152	static	up	0.51	1	0	0	1	0	1	0	0	0	1	0	0	0	0	0	1	0	1	1	1	1	1	0	1	0	1	0	1	0	1	0	1	0	0	1	1	0	1	0	1	1	1	1	1	0
7	153	static	down	-0.66	0	1	1	1	0	0	1	0	0	0	0	1	1	1	0	0	1	1	1	1	1	0	1	1	0	1	0	0	0	0	1	0	0	1	0	0	0	1	1	1	1	1	0	0	0
7	154	static	down	0.26	0	0	0	0	0	0	0	0	0	0	0	0	0	0	0	0	0	1	0	0	0	0	0	0	1	0	1	0	0	0	0	0	0	0	0	0	0	0	0	0	0	0	0	1	0
7	155	static	up	-0.05	0	1	0	0	0	0	1	0	0	0	0	0	0	0	0	1	0	0	0	1	0	0	1	0	0	0	0	0	0	0	0	0	0	0	0	0	0	0	0	0	0	0	0	0	0
7	156	static	down	0.65	0	0	0	1	0	0	0	0	0	0	0	0	0	0	0	0	0	1	0	0	0	0	1	0	1	0	1	1	0	0	0	0	0	0	0	0	0	0	0	0	0	0	0	0	0
7	157	static	up	0.26	0	0	1	0	0	0	1	0	0	0	0	1	1	0	0	0	0	0	0	0	0	0	0	0	0	0	1	0	0	1	0	0	1	0	0	0	1	1	0	0	0	0	0	1	1
7	158	static	down	0.08	1	1	0	0	0	1	1	1	0	1	0	0	1	0	1	0	0	0	1	1	0	0	1	1	1	0	0	0	1	1	1	1	0	0	1	0	0	0	0	1	1	1	0	1	1
7	159	static	up	-0.11	1	0	0	0	0	0	0	0	1	0	0	0	0	0	1	0	0	0	0	0	0	0	0	0	0	1	0	0	0	0	0	0	0	0	1	0	0	0	0	0	0	0	1	0	0
7	160	static	down	0.37	1	0	0	1	0	1	0	1	1	0	0	0	0	0	0	0	1	0	0	0	1	0	0	0	0	0	1	0	0	0	0	1	0	0	0	0	0	0	0	1	1	0	0	0	0
7	161	static	up	-0.82	0	0	0	0	0	0	0	0	0	0	0	0	0	0	0	1	0	0	0	0	0	1	0	0	0	0	1	0	0	0	0	0	1	1	0	0	0	0	0	1	0	0	0	0	0
7	162	static	down	0.39	0	1	0	1	0	0	1	1	0	1	0	0	1	1	0	0	0	0	1	0	1	0	0	1	0	1	1	0	0	1	1	0	1	0	1	0	1	1	1	1	0	1	1	0	0
7	163	static	down	-0.06	0	1	0	0	0	0	0	0	0	1	1	0	0	1	0	1	0	0	0	0	0	0	0	0	0	1	0	0	0	0	1	0	0	1	1	1	0	0	0	0	0	0	1	0	1
7	164	static	down	-0.04	1	1	0	0	0	0	1	0	1	1	0	1	1	0	0	1	0	0	0	1	0	0	1	1	0	1	1	0	1	0	0	1	1	0	0	1	1	1	1	1	1	0	0	0	1
7	165	static	down	0.94	0	1	0	0	0	1	0	0	0	0	0	0	0	1	0	0	0	0	0	0	0	0	0	0	0	0	0	0	0	0	0	0	1	0	0	0	0	0	0	0	0	1	0	0	0
7	166	static	down	0.25	0	1	0	0	0	0	0	0	1	0	0	0	0	0	0	0	0	1	0	1	1	1	0	0	0	0	0	0	0	0	0	0	0	0	0	0	1	0	1	0	0	0	1	0	0
7	167	static	up	0.23	0	0	1	1	0	1	0	0	0	0	0	0	0	0	0	0	0	0	1	1	0	0	0	0	0	1	1	0	0	0	0	0	1	1	0	1	0	1	0	0	1	0	0	0	0
7	168	static	up	-0.04	0	0	0	0	0	1	0	1	1	0	0	1	1	1	1	1	1	1	0	1	1	0	0	1	0	0	0	0	1	1	1	0	0	0	1	1	1	0	0	0	0	1	0	0	1
7	169	static	down	0.18	0	0	0	0	0	1	0	0	0	0	0	0	0	0	0	0	0	0	0	1	1	0	0	1	0	0	0	1	0	0	0	0	0	0	0	0	0	1	0	0	0	0	0	0	0
7	170	static	down	0.22	0	0	0	1	1	0	0	0	0	1	0	0	0	0	0	1	0	1	0	0	0	0	1	0	0	0	1	0	0	1	1	1	0	0	0	0	0	0	0	0	0	0	1	0	0
7	171	static	down	0.19	0	0	0	0	0	0	0	1	0	0	1	0	0	0	0	1	1	1	0	0	0	1	0	0	0	0	1	0	0	1	0	1	1	0	0	0	0	1	0	0	1	0	0	0	0
7	172	static	up	0.79	0	0	0	1	0	0	0	0	1	1	0	1	0	0	0	0	0	0	0	0	0	0	1	1	0	1	0	1	0	0	0	0	0	0	0	1	0	0	0	1	1	0	0	0	1
7	173	static	up	0.85	1	1	1	0	0	0	0	1	0	0	0	1	1	0	0	1	0	1	1	1	1	0	1	1	1	1	0	0	0	1	0	1	0	1	0	1	1	0	0	0	1	0	0	1	1
7	174	static	up	1	0	0	0	0	1	0	0	0	0	0	0	0	0	0	0	0	0	0	0	0	0	0	0	0	1	1	0	0	0	0	0	0	0	1	0	0	0	0	1	0	0	0	0	1	0
7	175	static	down	0.02	0	0	1	1	1	1	0	1	1	1	0	1	0	0	0	0	1	1	0	0	0	0	0	1	1	0	0	1	0	0	0	1	1	1	1	0	1	1	1	1	0	1	1	0	0
7	176	static	up	0.59	0	0	0	1	1	1	1	1	1	0	1	1	0	0	0	1	0	0	1	0	1	0	0	1	0	1	1	1	1	1	1	0	0	0	1	0	0	0	0	0	1	1	0	1	0
7	177	static	up	-0.76	0	0	0	0	0	0	0	0	0	0	0	0	0	0	0	0	0	0	0	0	0	1	1	1	0	0	1	0	0	0	0	0	0	0	0	0	0	0	0	0	0	1	0	1	0
7	178	static	down	-0.16	0	0	1	0	0	0	0	1	0	1	1	0	0	0	1	0	0	0	1	0	0	0	1	0	0	0	0	0	0	0	0	0	1	0	1	0	0	1	0	0	0	0	1	0	0
7	179	static	up	0.09	0	1	0	0	1	1	0	0	1	1	0	1	0	1	0	1	0	1	0	0	0	1	0	0	0	1	1	0	0	1	1	1	1	1	0	1	0	1	0	0	1	1	1	0	1
7	180	static	down	1.16	0	0	0	0	0	1	0	0	0	0	1	0	0	0	0	0	0	1	0	0	0	1	0	0	1	0	0	1	0	0	1	0	0	0	0	0	0	1	0	0	1	0	1	0	1
7	181	static	down	-0.66	0	0	1	1	0	1	0	0	0	0	0	1	0	0	1	1	1	0	1	0	0	0	0	1	1	1	1	1	0	1	0	0	1	1	1	1	1	0	0	1	0	1	0	1	0
7	182	static	up	0.28	0	1	1	0	1	0	1	1	0	1	0	1	1	0	0	0	1	1	0	0	0	1	1	0	0	1	1	0	0	1	1	0	0	0	1	0	1	0	1	1	1	0	0	0	1
7	183	static	up	0.52	1	0	1	0	1	1	1	0	0	0	0	0	0	0	0	0	0	0	0	0	0	0	0	0	0	0	0	1	1	1	0	0	0	0	0	0	0	0	0	0	0	1	0	0	1
7	184	static	down	0.34	0	1	1	1	1	1	1	1	1	1	1	1	0	0	0	1	0	1	1	0	0	0	0	1	0	0	1	0	0	0	1	0	1	0	0	1	0	1	0	0	0	1	1	0	1
7	185	static	up	-0.58	0	0	0	0	0	1	0	1	0	0	0	1	0	0	0	0	0	1	0	1	0	0	0	0	0	0	0	1	0	0	1	0	0	0	0	1	1	1	1	0	0	0	0	0	0
7	186	static	down	0.73	0	0	0	0	0	0	1	0	0	0	1	0	0	0	0	0	0	1	0	0	0	0	0	0	1	0	0	0	0	0	0	0	0	0	0	0	0	1	0	0	0	0	0	1	0
7	187	static	down	0.23	0	0	0	0	0	0	0	0	0	0	0	0	0	0	0	0	0	0	0	1	0	0	1	0	0	0	0	0	0	0	0	0	0	0	1	0	0	0	0	0	1	0	0	0	0
7	188	static	up	0.68	0	0	0	0	0	0	0	0	0	0	0	0	0	0	1	0	0	0	0	0	0	0	0	0	0	1	1	0	0	0	0	0	0	0	0	0	1	0	0	0	0	0	1	0	0
7	189	static	up	0.66	0	0	0	0	0	0	0	0	0	0	0	1	0	0	1	0	0	0	0	0	1	0	0	0	0	0	0	0	0	0	0	0	1	0	0	0	0	1	0	0	0	0	0	0	1
7	190	static	down	-0.3	1	0	0	1	1	1	1	1	0	1	1	0	0	0	1	0	0	1	0	1	1	0	0	1	0	0	1	1	1	0	0	1	0	1	0	1	1	0	0	1	1	0	0	0	1
7	191	static	down	-0.46	0	0	0	0	0	0	0	0	0	0	0	0	1	0	0	0	0	0	0	0	0	0	0	0	0	1	1	1	0	0	0	0	0	0	0	0	0	0	0	1	0	0	0	1	0
7	192	static	down	-1.43	1	1	0	0	0	0	0	0	0	0	0	0	0	0	0	0	0	0	0	1	0	0	0	0	1	1	0	0	0	0	1	0	0	0	0	0	0	1	1	0	1	1	1	1	0
7	193	static	up	0.15	0	0	0	0	0	0	1	0	0	1	1	0	1	0	0	0	0	0	0	1	1	1	1	0	0	0	0	0	0	0	0	1	0	0	1	0	0	0	1	0	1	0	0	0	0
7	194	static	down	-0.26	0	0	1	1	0	0	1	0	1	1	1	0	0	0	0	1	1	1	0	0	1	1	0	0	0	1	0	0	0	1	1	1	0	1	0	1	1	0	1	1	1	1	0	0	0
7	195	static	up	1.26	0	0	0	0	0	0	0	0	0	0	0	0	0	0	0	0	0	0	0	0	0	0	0	0	1	0	0	0	1	0	0	0	0	0	0	0	1	0	1	0	0	1	0	0	0
7	196	static	down	0.84	0	0	0	1	0	0	0	0	0	0	1	0	0	1	0	0	0	0	0	0	0	0	0	1	0	0	0	0	0	0	0	0	0	0	0	0	0	0	0	0	0	0	0	0	1
7	197	static	down	-0.17	0	1	1	0	0	0	0	0	1	0	0	1	0	0	0	0	1	0	0	1	1	0	0	1	1	0	0	0	1	0	0	0	0	0	0	0	0	0	0	1	0	0	1	0	0
7	198	static	down	0.29	1	0	1	1	0	1	0	0	0	0	1	0	1	1	1	0	0	0	0	1	1	0	0	1	1	1	0	1	0	0	0	0	1	0	0	1	1	0	0	1	0	1	0	1	0
7	199	static	up	-0.09	0	0	0	0	0	0	0	0	0	1	1	0	1	0	0	0	1	0	0	0	0	0	0	0	0	0	0	1	1	0	0	0	1	0	0	0	0	0	0	0	1	0	1	0	0
7	200	static	down	-0.38	0	1	0	1	0	1	1	1	0	1	1	0	1	1	1	0	1	0	1	0	1	0	0	1	0	1	0	1	1	0	1	0	1	0	1	1	0	0	1	0	0	1	0	0	0
7	201	static	down	-0.18	0	0	0	1	0	0	0	1	1	0	0	0	0	0	0	0	0	1	1	0	0	0	0	1	0	0	1	0	0	0	1	0	0	0	1	0	1	0	0	0	0	0	0	0	0
7	202	static	up	-0.19	0	0	0	0	0	0	0	1	0	1	0	1	0	0	0	0	0	0	0	0	0	0	1	1	0	0	0	0	1	0	0	0	0	0	0	0	0	0	0	0	0	0	0	0	0
7	203	static	up	0.86	0	1	1	0	0	1	1	0	0	1	0	0	1	1	1	1	0	1	1	0	0	0	0	0	1	1	1	1	0	0	1	0	1	1	1	0	0	1	0	1	0	1	0	1	0
7	204	static	up	0.49	1	0	1	0	1	1	1	0	0	0	1	0	0	1	0	1	1	0	1	0	0	0	0	0	0	1	1	0	0	0	0	1	1	1	0	1	1	1	1	1	0	1	0	1	1
7	205	static	up	0.34	0	0	0	0	0	0	0	0	0	0	0	0	0	1	0	0	0	0	1	0	0	0	0	0	0	0	0	0	0	1	0	0	0	0	1	0	0	0	0	0	0	0	0	0	0
7	206	static	up	-0.25	1	0	0	0	0	0	0	0	0	0	0	1	0	0	0	0	0	0	0	1	0	0	0	0	0	0	0	1	0	0	1	0	0	0	0	0	0	0	0	0	0	1	0	0	0
7	207	static	down	-0.13	1	0	0	0	1	0	0	0	0	0	0	0	0	0	1	1	0	1	0	0	0	0	0	0	0	1	0	0	0	0	0	0	0	0	0	0	0	0	0	0	0	0	0	0	0
7	208	static	down	-0.29	0	0	0	0	0	0	0	0	0	0	1	0	0	0	0	0	0	0	0	0	1	0	1	0	1	0	0	0	1	0	1	0	0	1	1	0	1	1	0	0	0	0	0	0	1
7	209	static	up	0.74	1	0	0	0	0	0	0	1	0	0	0	0	1	0	0	1	0	0	0	0	0	1	0	1	0	0	0	0	1	0	0	1	0	0	0	1	0	0	0	0	0	0	0	1	0
7	210	static	up	-0.15	0	0	0	0	0	0	0	0	1	0	0	0	0	0	0	0	0	1	0	0	0	1	0	0	0	0	0	0	1	0	1	0	0	0	0	0	0	0	0	0	0	0	0	0	0
7	211	static	down	0.55	1	0	0	0	0	1	0	0	0	0	0	0	0	1	0	1	0	0	0	0	0	0	1	1	0	0	0	0	0	0	0	0	0	1	0	1	0	1	0	0	1	1	0	0	0
7	212	static	up	0.59	0	0	1	0	0	1	0	0	0	0	0	0	0	0	0	0	0	0	0	1	0	0	0	0	0	0	0	0	0	0	0	0	0	1	0	0	0	0	0	0	0	1	0	0	1
7	213	static	up	0.57	1	1	1	0	0	0	1	1	0	0	0	1	1	1	0	0	1	0	0	1	0	0	1	0	1	0	0	1	0	1	0	1	0	0	0	1	1	0	0	1	1	1	0	1	0
7	214	static	down	-0.12	0	0	0	0	0	0	1	1	0	0	1	0	1	1	0	1	0	0	0	1	0	1	1	0	0	1	1	1	0	1	1	1	0	1	0	1	0	0	0	1	1	1	1	1	0
7	215	static	down	0.61	0	1	1	0	0	0	0	0	0	0	0	0	0	1	0	0	0	0	1	0	0	0	0	0	1	0	0	0	0	1	0	1	1	0	1	0	1	1	0	0	0	0	0	1	0
7	216	static	down	0.18	0	1	1	0	0	0	1	0	1	0	0	0	1	0	1	1	1	1	0	0	1	0	1	0	0	1	0	0	0	0	0	0	0	1	1	1	1	1	1	1	0	1	1	1	0
7	217	static	up	0.72	0	0	0	1	1	0	1	0	1	0	0	0	1	0	0	1	0	0	0	0	1	1	1	0	0	1	0	1	1	1	1	1	1	1	1	1	1	1	0	0	1	0	0	1	0
7	218	static	up	0.89	0	1	0	0	0	0	0	0	0	0	0	0	1	0	0	0	0	0	0	0	0	1	0	0	1	0	0	0	0	0	0	0	0	1	0	0	0	1	0	0	0	0	0	0	0
7	219	static	up	-0.49	1	0	0	0	0	1	0	1	0	0	0	0	0	0	0	0	0	0	0	0	0	0	0	0	0	0	0	0	0	1	0	0	0	1	0	0	0	0	0	0	0	1	0	0	0
7	220	static	down	0.04	0	0	0	1	0	0	0	0	0	0	1	0	0	0	0	0	1	0	0	1	0	0	0	0	0	0	0	0	0	0	0	0	0	0	0	0	0	0	0	1	1	0	0	0	0
7	221	static	down	-1.03	0	0	0	0	0	0	0	1	1	0	1	1	0	1	0	0	0	0	1	0	1	1	1	1	0	0	0	0	1	0	1	1	1	0	1	1	1	1	0	1	1	1	0	0	0
7	222	static	down	-0.53	0	0	0	0	0	0	1	1	0	0	1	0	0	0	1	1	1	1	1	1	0	0	1	0	0	1	0	1	1	1	0	0	1	0	1	1	1	0	0	0	1	0	1	0	1
7	223	static	down	0.56	0	0	0	1	0	1	0	1	1	0	0	0	1	0	0	1	0	0	0	0	0	1	0	0	0	0	0	0	0	0	1	0	0	0	0	1	0	0	1	0	1	0	0	1	0
7	224	static	up	0.12	0	1	1	1	0	0	0	1	1	0	0	0	1	1	0	0	1	0	1	1	0	0	1	1	1	0	0	0	1	0	0	1	0	1	1	1	0	0	1	0	0	1	0	1	0
7	225	static	up	0.91	0	0	0	0	0	0	1	1	0	0	0	0	1	1	0	1	0	1	0	0	0	1	0	0	1	0	0	0	0	0	0	0	0	0	0	0	1	0	0	0	0	0	1	0	1
7	226	static	up	1.12	0	0	0	0	0	0	1	0	0	0	0	0	0	0	0	0	0	0	0	0	0	0	0	0	0	1	0	0	0	0	0	0	0	0	1	0	0	0	0	0	0	0	1	0	0
7	227	static	up	-0.16	1	0	0	0	1	1	0	1	0	1	0	1	0	0	1	1	0	1	1	1	0	1	1	0	0	1	1	0	1	1	0	1	0	0	0	0	0	1	1	0	0	1	0	0	1
7	228	static	down	0.43	1	0	0	0	0	0	0	0	0	0	0	0	0	1	0	0	1	0	0	0	0	0	0	0	0	0	0	0	0	0	0	0	1	0	0	0	0	0	0	0	0	1	0	0	0
7	229	static	down	-0.58	1	0	0	0	0	0	0	1	0	1	1	0	0	0	1	0	0	0	0	1	0	0	0	1	0	0	1	1	1	0	0	0	0	0	0	0	0	0	0	1	1	0	0	0	0
7	230	static	up	-0.68	1	0	0	1	0	0	1	0	0	0	0	0	1	0	1	1	0	0	1	0	1	1	0	0	0	0	0	0	0	0	0	0	0	0	0	0	1	0	0	1	0	0	0	0	0
7	231	static	down	-0.15	1	0	0	0	0	0	0	0	0	0	0	1	0	0	0	0	0	0	0	0	0	0	0	0	0	1	0	0	0	0	0	1	0	0	0	0	0	0	0	0	1	0	1	0	0
7	232	static	up	0.32	0	0	0	1	0	0	0	0	0	0	0	0	1	0	0	0	0	0	0	0	0	0	0	1	0	0	1	0	0	0	0	0	1	1	0	0	0	0	0	0	0	0	0	0	0
7	233	static	up	0.42	0	0	0	0	0	0	0	0	0	0	0	0	0	0	1	0	0	0	1	1	0	0	1	1	1	0	0	0	0	0	0	0	0	0	0	0	0	0	0	0	0	0	0	0	0
7	234	static	down	0.04	0	0	0	0	1	0	0	0	0	0	1	0	0	0	0	1	0	1	0	1	0	0	0	0	0	0	0	1	0	0	0	0	1	0	1	1	0	1	0	0	0	0	1	0	0
7	235	static	down	0.34	1	0	1	0	1	0	0	0	1	1	1	1	1	0	0	1	0	0	0	0	0	0	0	1	1	1	1	1	0	1	0	0	1	0	0	1	1	0	1	0	0	1	0	1	0
7	236	static	down	0.43	0	1	0	0	0	0	1	0	0	0	0	0	0	1	0	1	0	0	0	1	0	0	1	0	0	0	0	0	0	0	0	1	1	1	0	0	0	0	0	0	1	0	0	1	0
7	237	static	up	-0.46	0	0	1	1	1	1	0	1	1	1	0	1	1	1	0	0	1	0	1	1	0	0	0	1	0	0	0	1	1	0	1	0	0	0	0	0	0	1	1	0	1	0	1	1	0
7	238	static	down	-0.09	0	1	0	0	1	0	0	1	0	0	0	0	0	0	1	0	0	0	0	0	0	0	0	0	0	0	0	0	0	0	0	0	0	0	0	0	0	0	0	0	0	0	1	0	1
7	239	static	up	0.54	0	0	0	1	1	0	1	0	0	0	1	0	0	0	1	0	1	0	1	0	1	1	1	1	1	0	0	0	1	1	0	0	1	0	1	0	0	1	0	0	1	1	1	0	1
7	240	static	up	0.78	1	0	0	0	0	0	0	0	1	0	0	0	0	1	0	0	0	0	0	1	0	0	0	0	0	0	0	0	0	0	0	0	1	0	0	0	0	0	0	0	0	1	0	0	0
8	1	static	up	-0.7	0	0	0	0	0	0	0	0	0	0	0	0	0	0	0	0	0	0	1	1	1	0	0	1	0	0	0	0	0	1	0	0	0	0	0	0	0	0	0	0	0	0	0	0	0
8	2	static	down	-2.95	0	0	1	0	0	1	1	0	1	0	0	1	1	0	0	1	1	0	1	0	1	0	0	1	1	1	1	0	0	0	1	1	0	0	1	1	1	0	0	0	1	1	1	0	1
8	3	static	up	0.48	0	1	1	1	0	0	1	0	1	0	1	0	0	0	0	1	0	0	1	1	1	0	0	1	0	1	0	0	0	1	1	0	1	1	1	1	1	0	1	0	0	1	0	1	1
8	4	static	up	-0.66	0	1	0	0	0	0	0	1	0	0	0	0	0	0	0	0	1	0	0	0	0	0	0	0	0	0	0	0	0	0	0	0	0	0	0	1	0	1	0	0	0	0	1	0	0
8	5	static	down	-2.77	0	1	0	0	1	0	0	1	1	1	0	0	1	1	0	1	1	0	1	0	0	0	0	0	0	1	1	1	0	0	1	1	0	1	1	1	0	1	1	0	1	1	0	0	1
8	6	static	down	-1.2	0	0	0	1	0	0	0	0	0	0	1	0	1	1	1	0	1	1	0	0	0	0	0	0	1	0	0	0	0	0	0	1	0	0	0	0	0	1	0	0	0	1	0	0	0
8	7	static	up	-1.19	1	0	0	0	0	0	0	0	0	0	0	0	0	0	0	0	0	1	0	0	0	0	0	0	0	0	0	0	0	0	0	1	0	0	0	1	0	0	0	0	0	1	0	0	0
8	8	static	down	-2.72	0	0	0	0	0	0	1	1	0	0	0	0	1	1	0	0	0	1	0	0	0	0	0	1	0	0	0	0	0	0	0	0	0	1	0	0	0	0	0	0	0	1	1	1	1
8	9	static	up	-1.16	0	0	0	0	0	1	0	0	0	0	0	0	1	0	1	0	0	0	1	1	0	1	0	0	1	0	0	0	1	0	0	1	0	1	0	0	0	0	0	1	0	0	0	0	0
8	10	static	down	-1.02	0	0	0	0	0	1	0	0	0	1	0	0	0	0	0	0	0	0	0	0	0	0	1	1	0	0	0	0	0	0	0	0	0	0	0	0	0	0	0	0	0	0	1	1	0
8	11	static	down	-2.48	0	1	1	0	0	1	0	1	1	0	1	0	0	1	1	1	1	0	1	0	1	0	0	0	0	0	1	1	0	0	1	1	0	1	0	1	0	0	1	1	0	0	1	0	1
8	12	static	down	-1.57	0	0	0	1	0	0	1	0	0	1	0	1	0	1	0	0	0	0	1	0	0	0	1	0	0	0	0	0	0	1	0	0	0	0	0	0	0	0	0	0	1	0	1	1	1
8	13	static	up	-1.57	0	0	0	0	0	0	0	0	0	0	0	0	1	0	1	0	0	0	0	0	0	0	0	0	0	0	0	0	0	1	0	0	0	0	0	0	0	0	0	0	1	0	0	0	1
8	14	static	down	-1.61	1	0	1	1	1	0	1	1	1	0	0	1	0	1	0	0	0	1	1	1	0	0	1	1	1	0	1	0	0	1	1	0	0	1	1	1	0	0	0	0	0	1	0	1	0
8	15	static	up	0.94	1	1	0	0	0	0	1	0	0	1	1	0	0	0	0	0	0	0	1	0	0	0	0	0	0	0	1	0	0	0	0	1	1	0	0	1	0	0	1	0	0	0	0	0	0
8	16	static	down	-1.22	0	0	0	0	0	1	0	1	0	1	1	0	0	0	0	0	0	0	0	0	1	0	0	0	0	0	0	0	0	1	0	0	0	0	0	1	0	0	1	0	0	0	1	0	1
8	17	static	down	-2.6	0	1	0	0	0	0	0	0	0	0	0	0	0	0	0	0	0	0	0	1	0	0	0	0	1	0	0	0	1	0	0	0	0	0	0	0	1	0	0	0	0	0	0	0	0
8	18	static	up	0.15	0	0	0	0	0	0	1	0	0	0	1	0	0	0	0	0	0	0	0	0	0	0	0	0	0	1	0	1	1	0	1	0	1	0	0	1	0	1	1	0	0	0	0	1	0
8	19	static	down	-1.95	1	0	0	0	1	0	0	0	1	0	1	1	1	0	1	0	1	0	1	0	1	1	1	1	0	1	0	0	1	1	0	1	0	0	0	0	1	1	1	0	1	1	0	0	1
8	20	static	up	-0.62	0	0	0	0	0	0	0	0	0	0	0	0	0	0	1	0	0	0	0	0	1	0	0	0	1	0	0	0	1	0	0	0	0	0	0	0	0	0	1	0	0	0	0	0	1
8	21	static	down	-2.02	1	0	0	1	0	0	1	0	0	0	0	0	0	0	0	1	1	0	0	0	0	0	0	0	0	0	1	1	0	0	1	0	0	0	0	0	0	0	1	1	0	0	0	1	0
8	22	static	up	-0.14	1	1	0	1	0	0	1	0	0	1	0	0	1	1	0	1	0	0	0	0	0	0	1	0	0	1	0	1	0	1	1	0	0	1	0	1	1	0	1	1	0	1	1	1	1
8	23	static	up	-0.3	1	1	0	0	0	0	0	1	0	0	0	1	0	0	0	0	0	0	0	0	0	0	0	0	0	0	0	0	0	0	0	0	0	0	0	0	0	0	0	0	0	1	0	0	0
8	24	static	down	-2.95	0	0	0	0	0	0	1	1	0	0	0	0	0	1	0	0	0	0	1	0	1	0	0	0	0	0	0	0	1	0	0	0	0	0	1	1	0	0	1	0	0	0	0	1	0
8	25	static	down	-0.5	1	0	1	1	0	1	0	0	0	0	0	1	0	1	1	0	1	0	1	0	0	0	0	0	0	0	1	0	0	0	1	0	0	0	0	0	0	0	0	0	0	0	0	0	1
8	26	static	down	-0.05	0	1	0	1	0	0	0	0	0	1	1	1	1	1	1	0	1	1	1	1	1	1	0	0	1	0	0	0	1	1	0	1	1	0	0	0	1	0	1	0	1	1	0	0	0
8	27	static	down	-0.58	0	1	1	0	0	0	1	0	0	1	0	1	0	0	0	1	1	1	0	1	0	0	0	1	1	0	1	0	0	0	1	0	1	0	1	0	1	1	0	1	1	0	1	0	1
8	28	static	down	-1.91	1	0	0	0	0	0	0	0	0	0	0	1	1	0	0	1	0	1	0	0	1	0	0	0	0	0	0	0	1	1	0	0	0	0	1	0	1	0	1	0	0	1	0	0	0
8	29	static	down	-1.01	1	0	0	0	0	0	0	0	0	0	0	0	0	0	0	0	0	0	0	1	0	0	0	0	0	0	0	0	0	0	0	0	0	0	1	1	0	0	0	0	0	0	1	0	1
8	30	static	down	-1.05	1	0	1	0	1	1	0	1	0	0	1	0	0	1	1	0	0	0	1	1	1	1	0	1	1	1	1	0	1	0	0	0	1	0	0	0	1	1	0	0	1	0	1	0	0
8	31	static	up	0.13	0	0	1	0	0	0	0	0	0	0	0	0	1	0	0	1	0	0	0	0	0	0	0	0	0	0	1	0	0	1	0	0	0	1	0	1	0	0	0	1	0	0	0	1	0
8	32	static	down	-1.96	0	0	1	0	0	1	0	1	1	0	0	1	1	0	1	0	1	1	0	0	0	1	0	0	0	1	1	1	1	1	0	0	1	0	1	1	1	1	0	0	0	0	0	1	0
8	33	static	down	-1.58	0	0	0	0	0	0	0	0	0	0	1	0	1	0	1	0	0	0	0	0	0	0	0	0	0	0	0	0	1	0	0	0	0	0	0	0	0	0	0	1	0	0	0	0	1
8	34	static	up	0	0	1	0	0	0	0	0	0	0	0	1	0	0	0	1	1	0	0	0	0	0	0	0	0	0	0	0	0	0	0	1	0	0	0	0	0	0	0	0	0	0	1	0	0	0
8	35	static	up	-0.23	0	0	0	0	1	0	0	0	0	0	0	0	1	0	1	0	0	0	0	0	0	0	1	0	0	1	0	0	0	0	0	1	1	0	1	1	0	0	0	1	1	0	0	0	0
8	36	static	down	-2.32	0	0	1	1	1	1	0	0	0	0	0	0	1	0	1	1	0	0	0	0	0	0	0	0	0	0	0	1	0	0	0	0	0	0	0	0	1	0	0	0	1	0	1	0	0
8	37	static	down	-2	0	0	0	0	0	0	1	0	1	0	1	1	0	1	0	0	0	0	0	0	0	0	1	0	0	0	1	0	1	1	0	0	0	1	1	0	0	1	0	0	0	0	0	0	0
8	38	static	up	0.76	0	1	1	1	0	0	0	0	1	0	1	1	1	0	0	0	1	0	1	1	0	0	1	1	0	1	1	0	1	0	0	1	1	1	1	0	1	1	1	0	0	1	0	0	1
8	39	static	down	-0.4	1	1	1	1	1	0	0	0	1	1	1	1	1	0	1	1	1	0	0	0	1	1	0	1	1	0	0	1	0	0	1	0	0	1	1	0	0	0	0	0	0	0	0	1	0
8	40	static	down	-2.53	0	0	0	0	0	0	0	0	0	0	0	1	0	0	0	0	0	1	0	0	0	0	0	0	0	0	0	0	1	0	0	0	0	0	0	0	0	0	1	0	1	0	0	0	0
8	41	static	up	0.85	1	0	1	0	1	1	0	0	1	0	0	1	1	0	0	0	1	1	1	0	1	0	0	0	1	0	1	0	0	1	0	0	0	0	1	1	1	1	1	0	1	1	1	0	1
8	42	static	up	0.04	0	1	0	0	1	1	0	1	0	1	1	1	1	1	1	1	1	1	1	1	0	0	0	0	0	1	0	0	0	0	0	0	1	0	1	1	1	1	1	0	0	0	0	0	1
8	43	static	down	-2.32	1	0	0	0	0	0	0	1	0	1	0	0	0	0	0	1	0	0	0	0	0	0	0	0	1	0	1	0	1	0	0	0	1	1	0	1	1	0	0	0	0	0	0	1	0
8	44	static	up	-0.06	1	0	0	0	0	0	0	1	1	0	1	0	1	0	0	0	0	1	0	0	0	0	1	0	0	0	0	0	0	0	0	0	0	1	0	0	0	1	0	1	0	0	0	0	1
8	45	static	down	0.4	0	1	1	1	0	1	1	1	1	0	0	1	0	1	0	0	0	1	1	0	1	0	1	1	0	1	1	0	0	1	0	1	0	0	1	0	0	1	0	1	0	1	0	0	0
8	46	static	down	-0.77	0	0	0	0	0	0	0	0	1	0	0	0	1	0	0	0	0	0	0	1	0	0	1	1	0	0	1	0	0	0	0	0	1	0	0	1	1	0	0	0	0	1	0	0	0
8	47	static	up	0.4	0	0	0	1	0	0	1	0	1	0	1	0	1	1	0	0	0	1	1	1	0	0	1	0	1	1	1	1	0	0	1	0	0	0	1	1	1	0	1	1	1	0	0	1	1
8	48	static	down	-0.37	1	0	1	1	0	1	1	0	1	0	0	0	0	0	0	0	0	0	1	1	0	1	0	1	0	0	1	1	1	1	1	1	0	0	1	1	1	0	0	0	0	0	1	0	1
8	49	static	down	-0.49	1	0	0	0	0	0	1	1	0	0	1	1	1	0	0	0	0	1	0	1	0	0	0	0	0	0	0	0	0	1	0	0	0	1	0	0	0	1	0	0	0	0	0	1	0
8	50	static	up	-0.26	0	1	0	1	0	1	1	0	1	0	0	0	0	1	0	0	0	1	0	0	0	1	0	1	0	0	0	0	0	0	0	0	0	1	0	0	0	0	0	1	0	0	0	0	0
8	51	static	down	-0.28	0	0	0	0	0	0	0	0	0	0	0	0	0	0	0	0	0	0	0	0	0	0	0	1	0	0	0	1	0	0	0	0	0	0	0	0	0	1	0	1	0	0	0	0	0
8	52	static	up	0.45	0	0	0	1	0	0	0	0	0	0	0	1	0	0	0	0	0	0	0	0	0	0	0	1	0	0	0	0	0	0	0	0	0	1	0	0	0	0	0	0	0	0	0	0	0
8	53	static	up	-0.54	0	0	0	0	0	0	0	0	0	0	0	1	0	0	0	0	0	0	0	0	0	0	0	0	0	0	0	0	0	1	0	0	1	0	0	0	0	0	0	0	0	0	0	1	0
8	54	static	down	-1.13	0	0	0	0	0	0	0	0	1	0	0	0	0	0	0	0	0	0	0	0	0	1	0	0	0	1	0	1	1	0	1	0	0	0	1	0	0	1	0	1	0	1	1	1	0
8	55	static	down	-1.14	1	0	1	0	1	0	1	0	1	1	1	0	1	1	0	0	0	0	0	1	0	0	0	0	0	0	1	1	1	0	0	0	0	0	1	1	1	1	1	0	0	1	0	1	1
8	56	static	up	-0.87	0	1	0	0	0	0	0	0	0	0	1	0	0	0	1	1	0	0	0	0	0	0	0	0	0	0	0	0	0	0	0	0	0	0	0	0	0	0	0	0	1	0	0	0	0
8	57	static	up	-0.81	0	0	1	0	0	0	0	0	0	0	0	0	1	0	0	0	0	0	0	0	0	0	0	0	1	1	0	0	0	0	0	0	0	0	0	0	0	0	0	0	0	0	0	0	0
8	58	static	up	-1	0	0	1	0	1	1	0	0	0	0	0	0	1	0	0	1	0	0	0	0	0	1	0	0	0	0	0	0	0	0	0	0	1	0	1	0	0	1	1	0	0	0	1	0	0
8	59	static	up	-0.58	0	0	1	1	0	0	1	1	1	0	1	0	0	1	1	1	1	1	1	0	0	0	1	0	0	1	0	1	0	0	0	1	1	1	0	0	1	0	1	0	0	0	1	0	1
8	60	static	down	-1.91	1	1	1	0	0	1	1	0	0	1	1	1	1	1	0	0	1	0	1	1	0	1	0	0	0	1	0	0	0	0	1	0	0	0	0	1	0	1	0	0	1	1	1	1	0
8	61	static	up	0.29	1	0	0	1	0	1	1	0	0	0	0	0	1	0	0	0	0	0	0	0	1	0	0	0	0	0	1	1	0	1	1	0	0	0	0	0	0	1	0	0	1	0	0	0	0
8	62	static	down	-1.94	0	0	0	0	0	1	1	0	0	0	0	0	0	0	0	0	1	0	0	0	0	0	0	0	0	0	0	0	0	0	0	0	1	0	0	0	0	0	0	0	1	0	0	0	0
8	63	static	up	0.23	1	1	0	0	0	0	0	0	0	0	0	0	0	1	0	0	0	1	0	0	0	0	1	0	0	1	0	0	0	0	0	0	0	0	0	0	0	0	0	0	0	0	0	0	0
8	64	static	up	0.67	0	1	1	1	1	1	0	0	1	0	1	1	0	1	1	1	0	1	1	1	1	0	0	0	0	1	0	1	1	1	0	0	0	0	0	0	0	0	1	0	1	0	1	1	0
8	65	static	down	-0.66	0	0	0	0	0	0	0	0	0	1	0	0	0	0	1	1	1	0	0	1	0	0	0	0	0	0	1	0	0	1	1	1	0	0	0	0	0	0	1	0	0	1	0	0	0
8	66	static	up	-0.57	0	0	0	0	0	0	0	0	0	1	1	0	0	0	0	0	1	0	1	1	0	0	1	0	0	0	0	0	0	1	0	1	0	0	0	0	0	0	0	0	0	0	1	1	1
8	67	static	up	0.64	1	0	0	1	0	1	1	0	1	1	1	0	1	0	0	0	0	0	1	0	1	0	0	1	1	0	0	0	0	1	1	1	1	1	1	1	0	0	1	0	1	0	0	0	1
8	68	static	up	-0.11	1	1	0	0	0	0	0	0	0	0	0	0	0	0	0	0	0	0	0	0	1	0	0	0	1	0	0	1	0	0	0	0	0	0	1	1	1	0	0	0	1	0	0	0	1
8	69	static	down	-1.89	0	0	0	0	0	0	0	0	0	0	0	0	0	0	0	0	1	0	1	0	0	0	0	1	0	1	1	0	1	0	1	0	0	1	1	0	1	1	0	0	0	0	0	0	0
8	70	static	down	0.96	1	0	0	0	0	0	0	0	0	0	0	0	1	0	0	0	0	0	0	0	0	1	0	0	1	0	0	0	0	0	0	0	0	0	0	0	0	0	0	0	0	0	1	0	1
8	71	static	down	-1.56	0	0	0	0	1	0	0	1	0	0	0	0	0	1	0	0	0	0	0	0	0	0	0	0	0	0	1	0	0	0	0	0	1	0	1	0	0	0	0	0	0	0	0	0	0
8	72	static	down	-1.21	0	0	0	1	1	0	0	1	0	1	0	1	0	0	0	0	0	0	0	0	0	0	0	0	1	0	0	0	0	0	0	1	0	0	0	0	0	0	1	0	1	1	1	0	0
8	73	static	up	-0.31	0	1	0	0	0	1	0	0	0	0	0	1	0	1	0	0	0	0	0	0	0	1	0	0	0	0	0	0	0	0	0	0	1	0	0	0	1	0	1	1	0	0	0	0	0
8	74	static	down	-0.49	1	1	1	1	1	1	1	0	1	1	1	0	0	0	0	1	1	0	0	1	0	0	1	0	0	0	1	0	0	0	1	1	1	1	0	1	0	1	0	0	0	1	0	0	0
8	75	static	up	0.02	0	0	0	1	0	1	0	0	0	0	0	0	0	0	0	0	0	0	0	1	0	0	1	0	0	0	0	0	0	0	0	0	1	0	0	0	0	0	0	0	1	0	0	0	0
8	76	static	down	-0.59	0	0	1	0	0	0	1	0	0	0	0	0	0	1	0	0	1	0	0	0	0	1	1	1	0	0	0	0	1	0	0	0	0	0	0	0	0	0	0	0	1	0	0	0	1
8	77	static	down	-0.29	0	0	0	0	1	0	0	0	0	0	0	0	1	0	1	0	0	0	0	0	0	0	0	0	1	0	0	0	0	0	0	1	0	0	0	0	0	0	0	0	0	1	0	0	0
8	78	static	up	0.03	1	1	1	1	1	1	0	0	0	0	0	0	1	1	0	0	1	0	1	0	0	0	0	1	0	0	0	0	0	1	1	0	1	0	1	1	1	0	1	1	0	1	0	0	1
8	79	static	up	-0.17	0	1	1	0	0	0	0	0	0	0	0	0	0	0	0	0	0	0	0	0	0	0	0	1	0	1	1	0	0	0	0	0	0	0	0	0	0	0	0	0	1	0	0	0	0
8	80	static	up	-0.44	1	0	0	1	1	1	1	1	1	1	0	0	0	1	0	0	0	0	0	1	0	0	1	0	1	0	1	1	0	0	0	1	1	0	0	1	1	1	1	1	1	0	0	1	0
8	81	static	up	-0.43	0	1	1	0	0	0	0	0	0	0	0	0	0	0	0	0	0	0	0	0	0	0	0	0	0	0	0	0	0	0	0	0	1	0	0	0	1	0	0	0	0	0	0	1	1
8	82	static	up	0.23	0	1	1	0	0	0	1	0	1	0	1	0	1	1	0	0	0	0	1	0	1	0	0	0	0	0	1	1	1	0	1	1	0	1	0	0	1	1	1	1	0	1	1	0	1
8	83	static	up	-0.27	0	0	1	0	0	1	0	1	0	1	0	0	1	1	1	1	1	0	0	1	0	1	1	1	0	1	1	0	0	0	1	0	1	0	1	0	1	1	0	0	1	0	1	1	0
8	84	static	down	-1.27	0	0	0	0	0	0	1	0	0	0	0	0	0	0	0	0	0	0	0	0	0	0	1	1	0	0	0	0	1	0	0	0	0	0	0	1	0	0	0	0	0	0	0	0	0
8	85	static	down	-0.8	1	0	1	1	0	1	1	0	1	0	0	0	1	0	1	1	1	0	1	0	0	0	1	0	1	1	1	1	0	1	0	0	0	1	0	1	0	1	1	0	1	0	1	1	0
8	86	static	down	-1.05	1	1	1	1	1	1	0	1	0	0	1	0	0	0	0	0	0	0	1	0	0	1	1	0	1	1	0	1	0	1	0	1	1	1	0	1	0	0	1	1	1	0	0	0	1
8	87	static	up	-0.41	0	0	1	0	1	1	1	1	0	1	0	0	1	1	0	0	1	0	0	1	1	0	0	1	1	0	0	0	1	1	0	1	1	1	0	1	1	1	0	0	0	1	0	0	1
8	88	static	down	-1.19	1	0	0	1	1	1	1	1	1	0	1	0	0	0	0	0	1	0	0	0	0	1	0	0	1	1	1	0	1	1	0	1	1	1	0	1	0	0	1	1	0	0	0	1	1
8	89	static	up	0.76	1	0	0	0	0	0	0	0	0	0	0	1	0	0	0	0	0	0	0	0	0	1	0	1	0	0	0	0	0	1	0	0	0	0	0	0	0	0	0	0	0	0	0	1	0
8	90	static	up	0.35	0	1	0	0	0	1	1	0	0	0	0	0	0	0	0	1	0	0	0	0	0	0	0	1	0	0	0	0	0	0	0	0	0	0	0	0	0	0	0	0	0	0	0	0	1
8	91	static	up	1.16	0	1	0	0	0	1	1	0	0	0	0	1	0	1	0	0	1	0	1	0	1	0	0	0	0	1	1	1	1	1	1	0	1	1	1	1	0	0	0	1	1	1	0	1	0
8	92	static	down	-0.99	0	1	0	1	0	0	0	0	1	1	1	1	1	1	0	0	0	0	1	0	1	0	0	1	0	0	1	1	1	1	0	0	1	1	1	1	0	0	0	0	1	0	1	0	0
8	93	static	down	-0.73	0	0	0	0	0	0	0	0	0	0	0	0	0	0	0	0	0	0	0	0	0	0	0	0	0	0	0	0	0	1	1	0	0	0	0	0	1	1	0	0	0	0	0	0	1
8	94	static	up	0.08	0	0	0	0	0	0	0	1	0	0	1	0	0	0	0	0	0	0	0	0	0	0	0	0	0	0	0	0	0	0	0	0	0	0	0	1	0	0	0	1	0	1	0	0	0
8	95	static	up	-0.76	0	0	1	1	0	0	0	1	0	0	0	0	0	0	0	1	0	0	0	0	0	0	0	1	0	0	0	0	0	1	0	0	0	0	0	0	0	0	0	0	0	0	0	0	0
8	96	static	up	0.62	0	0	0	0	0	0	1	1	0	0	1	0	1	0	0	1	0	0	1	1	0	1	1	0	1	0	0	1	1	0	0	0	1	1	0	1	1	1	0	1	1	1	1	1	0
8	97	static	down	-1.29	0	0	0	1	1	0	1	1	1	1	0	1	1	0	0	1	0	1	1	1	1	0	0	1	1	0	1	0	1	0	1	0	0	1	0	0	0	0	1	0	1	0	0	0	1
8	98	static	up	-0.86	0	0	0	0	0	0	0	0	0	0	0	0	0	0	0	0	0	0	0	1	1	0	0	0	0	0	1	0	0	0	1	0	0	1	0	0	0	0	0	0	0	0	1	0	0
8	99	static	up	-0.5	0	0	0	0	0	0	0	0	0	0	0	1	0	0	1	0	0	0	0	0	0	0	0	1	0	0	0	0	1	0	0	0	0	0	0	1	0	0	0	0	0	0	1	0	0
8	100	static	down	0.35	0	0	0	0	1	0	0	1	0	1	0	0	0	0	1	0	0	0	1	1	1	0	0	0	0	0	0	0	0	0	1	0	0	1	0	0	0	0	1	0	1	0	0	0	0
8	101	static	up	-0.74	1	0	1	1	1	1	0	0	0	0	0	1	0	0	0	0	0	1	0	1	1	0	0	1	1	1	1	0	0	0	1	1	1	1	0	0	1	0	0	0	0	1	0	0	1
8	102	static	up	-0.17	0	0	0	0	1	1	1	0	1	0	0	0	0	0	1	1	0	1	1	1	0	0	1	1	0	0	1	0	1	1	0	1	1	0	1	0	0	1	0	0	1	1	1	0	1
8	103	static	down	-0.37	1	0	0	0	0	0	0	0	0	0	0	0	0	0	0	0	0	0	0	0	0	0	1	0	0	0	0	0	0	0	0	0	1	1	0	0	0	0	0	0	1	0	1	0	0
8	104	static	down	-0.3	0	0	0	0	0	0	0	0	0	0	0	0	0	0	0	1	0	0	0	1	0	0	0	0	0	0	1	0	1	0	1	0	0	0	1	0	0	0	0	0	0	0	0	0	0
8	105	static	up	-1.26	0	0	1	1	1	0	1	0	1	0	1	0	0	0	0	0	0	0	0	0	0	0	0	0	0	0	0	0	1	1	0	0	0	0	1	0	0	0	0	0	1	0	0	1	0
8	106	static	up	-0.63	1	0	0	0	0	0	0	0	0	1	0	0	0	1	0	0	0	0	1	0	0	0	0	0	0	0	0	0	0	0	0	0	0	0	1	0	0	0	0	0	0	0	0	0	0
8	107	static	down	0.24	0	0	0	0	0	0	0	0	1	0	0	0	0	1	0	0	0	0	0	0	0	0	0	0	0	0	0	0	0	1	0	0	0	0	0	0	1	1	1	0	0	0	0	0	0
8	108	static	down	-1.45	0	0	1	0	0	0	1	0	0	1	0	0	0	0	0	0	0	0	1	0	0	0	1	0	0	0	1	1	0	1	0	0	0	0	0	0	0	1	0	0	0	0	0	0	0
8	109	static	down	-0.51	1	1	1	0	1	1	1	0	0	1	0	0	0	0	1	0	1	1	1	0	0	0	0	0	1	1	0	1	1	1	1	0	1	0	1	1	1	0	0	1	0	0	1	1	0
8	110	static	up	0.61	0	0	1	0	0	0	0	0	1	0	1	0	0	1	0	0	0	1	0	1	0	1	0	1	0	0	1	0	0	0	0	0	1	0	0	0	0	0	0	0	1	0	0	0	0
8	111	static	up	-0.13	1	0	1	0	0	0	0	0	1	0	1	0	1	1	0	0	1	0	0	0	1	0	0	1	0	0	0	0	1	0	0	0	0	0	1	0	0	0	0	1	0	0	0	0	0
8	112	static	down	-0.13	1	0	0	0	0	0	0	0	1	0	0	0	0	0	0	0	0	0	0	0	0	0	0	0	0	0	0	0	0	1	0	0	0	0	0	0	0	0	0	0	1	1	0	0	0
8	113	static	up	-0.3	1	0	1	0	1	0	1	0	0	0	0	1	1	0	0	1	1	1	1	0	1	0	0	1	0	1	0	0	1	0	0	1	0	0	1	0	1	1	1	0	0	1	1	0	1
8	114	static	up	0.51	0	0	0	1	0	0	0	0	1	0	1	1	0	0	0	0	0	0	0	0	0	0	0	1	0	1	0	1	1	0	0	0	0	1	0	0	1	0	0	0	1	0	0	0	0
8	115	static	down	-0.03	0	0	1	1	1	1	1	0	0	0	0	1	0	1	0	1	0	1	0	0	0	0	0	0	0	0	0	0	1	0	0	0	0	0	0	0	1	0	0	0	0	0	0	0	0
8	116	static	down	-0.31	1	0	1	0	1	1	0	1	0	0	0	0	0	0	0	1	1	0	1	0	1	0	0	0	0	0	0	0	0	0	0	0	0	0	1	0	0	1	0	0	0	0	0	0	0
8	117	static	up	-0.95	1	1	0	0	0	0	0	1	1	0	0	0	0	1	1	0	0	1	1	0	0	1	0	1	1	0	1	1	0	1	0	0	0	1	1	0	1	1	0	1	1	1	0	1	1
8	118	static	up	-0.67	0	0	0	0	0	1	0	0	0	0	1	0	0	0	0	0	0	0	0	0	0	0	0	0	0	0	0	0	0	0	0	0	0	1	0	0	0	1	0	1	1	0	0	0	0
8	119	static	down	-0.34	0	0	0	0	1	0	1	0	1	0	0	0	0	0	0	1	0	1	0	1	1	1	0	0	0	0	0	0	0	0	0	0	0	1	0	0	1	0	1	0	1	0	0	0	0
8	120	static	up	-0.92	0	0	0	0	1	1	0	1	1	0	0	1	0	1	0	0	1	0	1	0	0	0	1	1	0	1	1	0	1	0	0	1	0	1	0	1	1	0	1	0	1	1	1	1	0
8	121	moving	up	0.61	0	1	0	0	1	0	0	1	0	0	1	1	1	0	1	0	0	0	0	0	0	1	0	0	0	0	0	1	0	0	0	1	0	0	0	1	1	0	0	0	0	0	0	0	0
8	122	moving	down	-0.6	0	0	0	0	0	1	0	1	0	1	0	1	1	0	0	0	1	0	1	0	0	0	0	0	1	0	0	1	0	0	0	0	0	0	0	0	0	1	0	0	0	0	0	0	1
8	123	moving	down	-0.16	1	1	1	1	0	0	1	0	0	1	1	1	0	1	0	1	1	1	0	1	0	0	1	1	0	0	0	1	0	1	1	0	1	1	0	1	0	0	1	0	0	0	0	1	0
8	124	moving	up	0.06	1	0	1	1	0	0	0	0	0	1	1	0	0	0	0	1	0	1	1	1	0	0	0	0	1	1	0	1	0	1	1	1	1	1	0	1	0	0	1	0	1	0	0	0	1
8	125	moving	up	-0.8	0	0	0	0	1	0	0	1	0	0	0	0	1	0	0	0	0	0	1	1	0	0	1	0	0	0	0	1	0	1	0	0	0	0	0	1	0	0	0	0	1	1	0	1	0
8	126	moving	up	0	0	0	1	0	1	0	0	0	0	0	0	0	0	1	0	1	0	1	0	0	0	1	0	0	0	0	0	0	0	0	1	0	1	0	0	1	1	0	0	0	0	0	0	0	0
8	127	moving	up	-0.32	0	1	0	0	0	0	0	0	1	0	0	0	0	0	0	0	0	0	0	0	0	0	0	0	0	0	0	0	1	0	0	0	0	0	1	0	1	0	1	0	0	0	0	0	0
8	128	moving	up	0.01	0	1	1	0	1	1	1	0	0	1	1	1	1	1	0	0	0	0	0	0	0	1	0	1	1	0	0	0	1	0	1	1	1	1	0	1	0	1	1	0	1	0	0	0	1
8	129	moving	up	0.18	1	0	1	1	0	0	0	0	0	0	0	1	0	0	1	1	1	0	1	1	1	1	1	0	1	0	0	0	1	1	0	0	0	1	1	1	0	0	1	1	0	1	1	1	0
8	130	moving	down	-1.8	0	0	0	0	1	1	0	0	0	1	0	0	1	0	1	0	1	0	0	1	1	1	1	0	1	1	0	0	0	0	0	1	1	1	1	0	1	1	1	1	1	0	0	0	0
8	131	moving	up	-1.04	0	1	0	0	0	0	0	0	0	0	0	0	0	1	1	0	0	0	0	0	0	0	0	0	1	0	0	0	0	0	0	0	0	0	0	0	0	0	0	0	1	0	0	0	0
8	132	moving	up	-0.11	1	1	0	0	0	0	0	1	0	0	0	0	1	1	0	1	0	1	1	0	0	0	0	1	1	0	1	1	1	1	1	0	1	1	1	1	0	1	0	0	0	0	1	0	0
8	133	moving	down	-0.43	0	1	0	0	1	0	0	1	0	0	0	1	0	0	0	0	0	0	0	0	0	1	0	1	1	0	0	1	0	0	0	0	0	1	0	0	0	0	0	0	0	1	0	0	0
8	134	moving	down	0.07	1	1	0	1	1	0	0	1	1	0	1	1	0	1	1	0	1	1	0	0	1	0	0	0	1	0	1	1	1	1	0	1	0	1	1	0	1	1	0	0	0	0	0	0	0
8	135	moving	up	-1.23	1	0	0	1	1	0	1	1	0	1	1	0	0	0	1	0	0	0	1	1	0	1	0	1	1	0	1	1	0	1	0	1	1	0	1	0	1	1	0	1	0	0	0	0	0
8	136	moving	up	0.08	0	0	0	1	1	0	0	0	1	1	0	0	0	0	0	0	0	1	0	1	0	0	1	1	0	0	0	1	0	1	0	0	0	0	0	0	0	0	0	0	0	0	0	0	0
8	137	moving	down	-1.16	0	1	0	0	0	0	0	0	0	1	1	0	0	0	0	0	0	0	0	0	0	1	1	0	0	0	1	0	0	0	0	1	0	1	0	0	0	0	0	1	1	1	0	0	1
8	138	moving	up	0.47	0	0	0	0	1	0	0	0	1	0	0	0	0	1	0	0	0	0	0	1	0	0	0	0	1	0	1	0	1	0	0	0	0	0	1	0	0	0	1	1	1	0	0	0	0
8	139	moving	up	-1.07	1	0	1	0	1	0	1	1	0	0	0	1	0	0	0	0	0	0	1	1	0	1	0	0	0	1	0	1	1	1	0	0	1	0	0	1	1	0	1	1	1	1	0	1	0
8	140	moving	down	-0.48	0	0	0	0	1	0	0	0	0	0	0	0	0	0	1	0	0	0	0	0	0	0	0	0	1	0	0	0	1	0	0	1	1	0	0	0	0	0	0	0	0	0	0	0	0
8	141	moving	down	-0.82	1	0	1	0	1	0	1	0	1	0	1	1	1	1	0	1	0	1	0	0	0	0	1	1	0	1	1	0	0	1	0	1	0	1	0	0	1	0	0	0	1	0	0	0	1
8	142	moving	up	1	0	0	0	0	1	0	0	0	0	0	0	0	0	1	0	1	0	0	1	0	1	1	0	0	0	1	1	0	0	0	0	0	1	0	0	0	0	0	0	0	1	0	0	0	1
8	143	moving	up	-0.67	0	0	0	0	1	0	0	0	1	0	0	0	0	0	0	0	1	0	0	0	0	1	1	0	0	0	0	0	0	0	0	0	0	0	0	0	0	0	0	0	0	0	0	0	1
8	144	moving	up	0.03	1	1	1	1	0	0	1	0	0	0	1	0	1	0	1	1	1	0	0	1	1	0	1	0	0	1	1	1	0	1	0	0	1	1	1	0	0	0	0	1	0	0	0	0	1
8	145	moving	up	-0.49	1	1	1	0	0	1	0	0	1	1	0	1	0	1	0	0	0	1	1	1	0	0	1	0	0	0	1	1	0	0	0	0	0	1	0	0	0	1	0	1	1	1	1	0	0
8	146	moving	up	-0.19	0	0	0	0	0	0	1	0	0	0	0	0	0	0	0	0	0	0	0	0	0	0	0	0	0	1	0	0	0	1	0	0	0	0	0	0	0	0	1	1	0	0	1	0	0
8	147	moving	up	-1.31	0	0	0	0	0	1	0	0	0	0	0	1	0	0	0	0	0	0	1	0	0	0	0	0	0	1	0	1	0	1	1	1	0	0	0	0	0	1	1	0	0	0	1	0	0
8	148	moving	down	-0.41	0	0	1	0	0	0	1	0	0	1	1	0	0	0	0	0	1	0	0	0	0	1	0	0	0	1	0	1	0	0	1	0	0	0	0	0	0	0	1	1	0	0	0	0	1
8	149	moving	up	0.09	0	1	1	1	1	0	1	1	0	0	1	1	0	0	1	1	1	0	0	1	0	1	0	1	1	0	0	1	0	0	0	0	1	0	1	1	0	0	0	0	1	1	1	1	0
8	150	moving	down	-0.72	0	1	1	0	0	0	0	0	0	0	0	0	1	0	0	0	0	0	0	0	0	1	0	0	0	0	0	0	0	0	0	0	1	0	0	0	0	0	0	0	1	0	0	0	0
8	151	moving	up	-0.5	0	0	1	1	0	0	0	0	0	1	0	0	0	0	0	1	0	0	0	1	0	0	0	0	1	0	1	1	0	0	0	0	0	0	0	1	1	1	0	0	0	0	0	0	1
8	152	moving	down	-0.19	0	1	0	0	0	0	0	0	0	0	0	0	0	0	0	0	0	0	0	0	0	1	0	0	0	0	0	0	0	0	0	0	0	0	0	0	0	0	1	1	0	1	1	0	0
8	153	moving	down	-0.3	1	0	1	0	1	1	1	0	1	0	0	0	0	0	0	1	0	0	0	1	1	1	1	0	0	1	1	1	0	0	0	0	1	1	1	0	0	1	1	0	1	0	0	1	1
8	154	moving	down	0.1	0	0	0	0	0	0	0	0	0	0	0	0	0	0	1	0	0	0	0	0	0	0	0	1	0	1	0	0	0	1	0	0	0	0	0	0	0	0	0	0	0	0	0	1	0
8	155	moving	down	-2.72	0	1	1	1	1	0	1	0	0	1	1	1	0	1	0	0	1	1	0	0	0	0	0	0	1	1	1	0	1	0	0	1	1	1	1	0	1	0	1	1	0	0	1	0	1
8	156	moving	up	0.31	0	0	0	0	0	0	1	0	0	1	1	0	0	1	0	0	0	0	0	0	0	1	1	0	0	0	1	0	0	0	0	0	1	0	1	0	0	1	0	0	1	0	1	0	0
8	157	moving	down	-0.44	0	0	1	0	0	0	0	1	0	0	0	0	1	0	0	1	1	0	0	0	0	0	0	1	0	0	0	0	0	1	0	0	0	0	1	0	0	1	0	0	0	1	0	0	1
8	158	moving	up	-0.2	1	1	0	0	0	1	0	0	1	1	0	1	1	0	0	0	1	0	0	1	1	1	1	1	0	0	1	0	1	0	1	0	1	1	1	0	0	1	0	0	1	1	0	0	0
8	159	moving	up	-0.2	0	0	0	0	0	0	1	0	0	1	1	0	0	0	1	0	0	0	0	0	0	1	0	1	0	0	0	0	0	0	1	1	0	0	0	0	0	1	1	0	0	1	0	0	0
8	160	moving	down	-1.45	0	0	1	0	0	1	1	0	1	1	0	0	1	0	0	0	0	0	1	1	1	1	0	1	1	0	1	0	0	0	1	0	0	1	1	1	1	1	1	1	1	0	0	0	0
8	161	moving	down	0.67	0	0	0	1	0	0	0	0	0	0	0	0	0	0	0	0	0	0	0	1	1	1	0	0	0	0	0	0	0	0	0	1	0	0	0	0	0	0	0	0	0	0	0	0	1
8	162	moving	up	0.15	0	0	0	1	0	1	0	1	0	0	0	0	0	0	0	0	0	0	0	0	1	0	0	0	0	0	0	0	0	0	0	0	0	0	0	0	0	1	0	0	0	0	1	0	0
8	163	moving	up	-1.01	0	0	1	0	0	0	0	1	1	1	0	0	0	0	0	0	0	0	0	0	1	1	0	0	1	0	1	0	0	0	0	0	0	0	1	0	0	0	0	1	0	1	0	0	0
8	164	moving	down	-1.69	0	0	0	1	0	0	0	0	0	0	0	0	0	0	0	0	0	0	0	0	0	0	0	0	0	1	0	0	0	0	0	0	1	0	0	0	0	0	0	1	0	0	1	1	0
8	165	moving	down	-1.1	1	1	1	0	0	0	0	0	1	0	1	1	1	1	0	0	0	1	1	0	1	0	0	1	1	1	1	0	1	0	1	1	0	1	0	1	0	0	0	0	1	0	1	0	0
8	166	moving	up	-0.51	0	0	0	1	0	0	1	0	1	1	0	0	0	1	0	0	0	0	0	1	0	0	0	0	0	0	1	0	0	0	0	0	1	0	0	0	0	0	1	0	0	0	0	1	0
8	167	moving	down	-0.36	0	0	0	0	0	0	0	1	1	0	0	0	0	1	0	0	0	0	0	0	0	0	1	0	0	0	0	0	1	0	0	0	0	0	1	0	0	0	1	1	0	0	1	0	1
8	168	moving	up	0.12	1	0	0	0	0	0	0	0	0	1	0	0	0	0	1	1	0	0	1	0	1	0	1	0	1	0	0	0	1	1	1	0	0	0	0	0	0	0	0	1	0	0	0	0	0
8	169	moving	up	-1.38	0	0	0	0	1	0	0	0	0	1	0	1	1	1	0	0	1	0	0	0	0	1	0	0	1	0	0	0	0	0	1	0	0	1	0	1	0	0	0	0	0	0	0	0	1
8	170	moving	up	-0.16	1	0	1	0	1	0	0	1	0	1	0	0	0	1	1	0	0	0	0	0	0	1	0	0	0	0	0	0	0	0	0	0	0	1	1	0	0	0	0	0	0	0	0	0	1
8	171	moving	up	-0.02	0	0	1	1	0	1	0	0	1	1	0	1	1	1	1	1	0	1	0	0	0	1	0	1	1	1	1	0	1	0	0	1	0	1	0	0	1	0	0	1	1	1	0	1	0
8	172	moving	down	-1.39	1	0	0	1	0	1	0	1	0	0	1	0	1	0	0	0	0	0	0	0	0	1	1	1	0	0	0	0	0	0	0	0	0	0	1	0	0	0	0	1	1	0	0	0	0
8	173	moving	down	-1.42	0	0	0	0	0	0	0	1	0	0	0	0	1	0	0	0	0	1	0	0	1	1	0	0	0	0	1	0	0	1	0	0	1	0	0	0	0	1	1	0	1	0	0	0	0
8	174	moving	up	-0.1	0	0	0	0	0	0	0	0	1	0	1	0	0	0	0	0	0	0	0	0	0	0	1	0	0	0	0	0	0	0	0	0	0	0	0	0	1	0	0	0	0	0	0	1	0
8	175	moving	down	-1.32	1	1	0	1	1	1	1	1	1	0	1	0	0	0	1	0	1	1	0	0	1	1	0	0	0	0	0	1	1	1	0	0	0	0	1	0	0	0	1	0	0	0	0	1	1
8	176	moving	up	0.22	0	0	0	0	1	0	1	0	1	0	0	1	1	0	0	0	1	1	1	0	1	0	0	0	1	0	1	1	1	1	0	1	1	0	1	1	1	0	1	0	0	0	1	0	0
8	177	moving	up	-0.22	0	0	0	0	0	0	0	0	1	0	0	0	0	0	1	0	0	0	0	0	0	0	1	0	0	0	0	0	1	0	0	0	0	0	0	0	0	0	0	0	0	0	0	0	0
8	178	moving	down	-1.05	0	0	0	0	0	0	0	0	0	0	0	1	1	0	0	0	1	0	0	0	0	0	0	0	0	0	0	0	0	0	1	0	1	0	0	0	0	0	0	1	0	0	0	0	0
8	179	moving	down	-0.57	0	0	0	1	0	0	0	0	0	0	1	0	1	0	0	0	0	0	0	0	0	0	0	0	0	0	0	1	0	0	0	0	0	0	1	1	0	0	0	1	0	1	1	0	1
8	180	moving	up	0.36	0	1	0	1	0	1	0	1	1	1	1	0	1	0	1	1	0	1	0	0	1	1	0	0	0	0	0	0	0	0	1	1	0	0	0	1	1	1	0	1	1	1	0	0	1
8	181	moving	up	0.46	1	0	1	0	1	1	1	0	0	0	1	0	1	0	1	1	1	0	1	1	0	1	0	0	0	1	0	1	0	0	0	0	0	0	0	1	1	0	1	1	0	0	0	0	1
8	182	moving	down	-0.73	0	1	1	0	0	0	1	0	1	1	0	1	0	1	1	1	1	0	0	1	0	1	0	0	1	1	0	1	0	0	1	1	0	0	0	0	0	1	1	0	0	0	0	0	1
8	183	moving	down	-0.83	0	0	0	0	0	0	0	0	0	0	1	0	0	0	1	0	1	0	0	0	0	1	0	0	0	1	0	0	0	0	0	0	1	0	1	0	1	1	0	0	0	0	0	0	1
8	184	moving	down	-0.42	0	1	0	0	0	0	1	1	1	0	1	0	0	0	1	0	0	1	1	0	0	1	1	1	1	1	1	0	1	1	0	1	0	0	1	1	0	1	1	1	0	1	0	0	0
8	185	moving	up	-0.96	0	1	0	0	0	0	0	0	0	1	0	0	1	0	1	0	0	0	0	0	0	0	0	0	0	0	0	1	0	0	0	0	0	0	0	0	0	0	0	0	0	0	0	1	0
8	186	moving	down	0.04	1	0	0	0	0	1	1	1	0	0	0	0	0	0	0	1	0	1	0	1	0	0	0	0	1	0	0	0	1	0	0	0	0	0	0	0	1	0	1	0	0	0	0	0	0
8	187	moving	down	-1.02	1	0	0	1	0	0	0	1	0	1	1	0	1	0	1	0	0	0	1	1	1	0	0	1	0	1	1	1	1	0	1	1	1	0	1	1	1	0	0	1	0	0	1	0	0
8	188	moving	up	-0.06	0	0	0	1	0	0	0	0	0	0	1	0	0	0	0	0	0	0	0	0	0	1	0	0	0	0	0	0	0	0	0	0	1	0	1	0	0	0	0	0	0	0	1	0	0
8	189	moving	up	-0.52	0	0	0	0	0	0	0	0	0	0	0	0	0	0	0	1	0	1	0	1	0	0	0	0	0	0	0	0	0	0	0	0	0	1	1	0	0	0	0	0	0	0	0	0	1
8	190	moving	down	-0.89	1	0	1	1	0	1	1	1	1	0	0	0	0	0	0	1	0	1	0	0	0	1	0	1	1	1	1	1	0	0	0	1	1	0	0	1	0	1	0	0	0	0	0	1	1
8	191	moving	up	-0.73	0	0	0	0	0	1	0	0	0	1	0	0	0	0	0	0	0	1	0	1	0	1	0	0	0	1	0	1	1	0	0	0	0	0	0	0	0	1	1	1	0	0	0	0	0
8	192	moving	down	-0.55	0	0	0	0	1	0	0	0	0	0	1	0	0	0	0	1	0	0	0	1	0	0	0	0	0	1	0	1	0	0	1	0	0	1	1	0	0	1	1	0	0	0	0	0	0
8	193	moving	down	-0.8	0	0	1	0	1	0	1	0	1	0	1	1	0	0	0	0	0	0	0	0	0	0	0	0	0	0	0	0	1	0	0	0	0	0	0	0	0	0	1	1	0	0	0	1	1
8	194	moving	down	0.03	0	0	1	1	1	0	1	0	1	0	1	1	1	0	0	0	0	0	1	0	1	1	1	0	1	0	0	1	1	1	1	1	0	1	0	1	1	0	1	0	0	0	0	0	0
8	195	moving	up	0.33	0	0	0	0	0	1	0	0	0	0	0	0	0	0	0	0	0	0	0	1	1	0	0	0	0	0	0	0	0	0	0	1	0	0	0	0	0	0	0	0	0	0	0	0	0
8	196	moving	up	-0.33	0	0	0	0	0	0	1	0	0	0	1	0	1	1	1	0	0	1	1	1	1	0	0	1	1	0	0	0	1	1	1	1	0	0	1	1	1	0	0	1	1	0	1	1	0
8	197	moving	down	-0.63	0	0	0	0	0	0	0	0	1	0	1	1	0	0	0	0	0	0	0	1	0	0	0	0	1	0	0	0	1	0	0	0	1	0	0	0	1	0	0	0	0	1	0	1	1
8	198	moving	down	-1.46	0	0	0	0	0	0	0	0	0	1	1	0	0	1	1	1	0	0	0	0	0	0	0	0	1	1	0	1	0	0	0	0	0	1	0	0	0	0	0	1	0	0	1	0	0
8	199	moving	up	-0.51	1	0	0	0	0	0	0	0	0	0	1	1	0	0	0	0	0	0	0	0	1	1	0	0	0	0	1	0	0	0	0	0	0	0	1	1	0	0	1	1	0	1	0	0	1
8	200	moving	down	-0.27	0	0	0	0	0	0	0	1	0	0	0	0	0	0	0	0	0	0	0	1	0	0	1	0	0	0	0	0	1	0	0	0	1	0	0	0	0	1	0	0	0	0	0	0	0
8	201	moving	down	-0.84	0	0	1	0	0	0	1	0	0	1	0	0	0	0	0	0	0	0	0	0	0	0	0	0	0	1	1	1	0	0	1	0	0	0	1	1	1	0	0	0	0	1	0	0	0
8	202	moving	down	-0.36	0	0	1	0	0	0	0	0	0	0	1	0	0	0	0	0	0	0	0	1	0	0	1	0	0	0	0	0	0	0	1	0	0	0	0	0	1	0	0	0	0	0	0	0	0
8	203	moving	down	-1.19	0	0	0	1	0	1	0	0	0	0	1	0	0	0	0	0	0	0	1	1	0	1	0	0	0	0	0	0	1	0	1	0	0	0	1	0	1	0	1	1	0	0	0	0	0
8	204	moving	up	-0.35	0	0	1	1	1	1	1	0	1	0	0	0	0	0	1	0	0	1	0	1	0	0	1	1	1	1	1	0	1	1	1	0	0	1	1	1	0	0	1	0	1	0	0	0	0
8	205	moving	down	0.27	1	1	1	0	0	0	0	1	1	0	1	1	0	0	0	1	0	0	0	0	0	0	0	0	0	0	0	0	0	0	0	0	1	0	0	0	0	0	0	0	1	0	1	0	0
8	206	moving	down	0.24	0	0	0	1	1	1	0	0	1	1	0	1	0	1	0	0	1	1	1	0	1	0	1	1	0	1	0	0	0	0	1	0	1	0	0	0	0	1	1	1	1	0	0	1	0
8	207	moving	down	-2.26	0	1	1	0	0	1	1	0	1	1	1	0	1	0	1	1	0	0	0	1	0	0	0	0	1	1	1	0	1	0	0	0	1	0	0	1	1	1	1	1	0	1	0	1	0
8	208	moving	down	-0.81	0	1	0	0	0	1	0	1	0	0	0	0	0	0	0	0	0	0	1	1	0	1	0	1	1	1	0	0	0	0	0	0	1	0	0	0	1	0	0	0	0	0	0	0	1
8	209	moving	up	0.33	0	0	1	0	1	0	1	0	0	0	0	0	0	0	1	0	0	0	1	0	0	0	0	0	0	0	0	0	0	1	0	0	0	1	0	1	1	0	1	0	0	0	0	0	0
8	210	moving	down	-1.54	1	1	1	0	0	1	0	1	0	1	0	1	1	0	0	1	0	1	0	1	0	0	1	0	1	1	0	1	1	1	0	1	1	0	0	0	0	1	0	1	0	1	1	0	0
8	211	moving	up	0.49	1	1	0	0	1	1	0	0	0	0	0	0	0	0	0	0	0	0	1	0	0	0	0	0	0	1	0	0	0	0	1	0	0	1	0	0	1	0	0	1	0	1	1	0	0
8	212	moving	up	0.75	0	0	0	1	0	0	0	0	0	0	0	0	1	0	0	0	0	0	0	0	0	0	0	0	0	0	0	0	1	0	1	0	1	0	0	0	0	0	0	0	1	0	0	0	0
8	213	moving	up	1.03	0	0	0	1	0	1	1	1	0	0	1	0	1	0	0	0	0	1	0	1	0	1	1	1	1	0	1	0	1	1	1	1	0	1	1	0	0	1	1	1	0	0	0	1	0
8	214	moving	up	-0.28	0	0	1	0	0	0	0	0	1	0	0	0	0	0	0	0	0	0	0	0	0	1	1	1	0	0	0	1	1	0	0	0	0	1	0	0	0	1	0	1	0	0	1	0	1
8	215	moving	down	-1.04	1	0	0	0	0	1	0	0	0	0	0	0	1	0	0	1	0	1	0	0	0	0	0	0	0	0	1	0	0	0	0	0	0	0	0	0	0	0	0	0	0	0	0	0	0
8	216	moving	down	-1.34	1	0	0	1	0	1	0	0	1	0	0	0	0	0	1	1	0	1	0	0	0	1	1	1	1	0	1	1	0	1	0	0	1	1	0	1	0	1	0	1	1	1	1	0	1
8	217	moving	up	-0.08	0	0	0	0	0	0	0	0	0	0	0	0	1	0	0	0	0	0	0	0	0	0	0	0	0	0	0	0	0	0	1	0	0	0	1	0	0	0	1	1	0	0	0	0	1
8	218	moving	down	-0.28	0	0	1	1	0	0	0	0	0	0	0	0	1	1	0	0	1	0	0	0	0	1	0	0	0	0	0	0	0	1	0	0	0	0	0	0	0	0	1	1	0	0	1	0	1
8	219	moving	down	0.24	0	0	1	0	0	0	0	0	0	0	0	0	1	0	1	0	0	0	1	1	0	1	0	0	0	0	1	0	0	0	0	1	1	0	0	1	0	1	0	0	0	0	0	0	0
8	220	moving	up	-0.62	0	0	0	0	0	1	0	1	0	0	0	0	0	1	0	0	0	0	0	0	1	0	1	1	0	1	1	0	0	0	0	1	0	0	0	0	0	1	1	0	0	0	0	0	0
8	221	moving	up	-1.16	0	0	0	0	0	0	0	0	0	0	0	1	0	0	0	0	1	0	0	0	0	0	1	0	1	0	0	0	1	0	0	0	0	0	0	0	0	0	0	0	0	0	0	0	0
8	222	moving	up	0.42	0	0	0	0	0	1	1	0	0	0	0	0	0	0	1	1	1	1	1	1	1	0	1	0	1	0	0	1	1	0	1	0	0	1	1	0	1	1	1	1	0	1	0	0	1
8	223	moving	up	0.48	1	0	1	0	0	1	0	0	0	0	0	0	0	0	1	0	0	0	0	0	1	0	1	0	0	1	0	0	0	1	1	0	0	0	0	0	0	0	0	0	0	0	0	1	1
8	224	moving	down	-0.78	1	0	0	0	0	0	0	0	0	0	1	0	0	0	0	0	1	0	0	0	1	0	0	0	1	0	0	0	0	0	1	0	0	0	1	1	0	1	0	0	0	0	0	0	1
8	225	moving	up	0.27	1	1	0	1	1	0	1	0	0	1	0	0	0	0	0	0	1	0	1	1	1	1	1	1	0	1	0	1	0	0	1	1	0	1	1	0	1	0	1	0	1	0	0	1	0
8	226	moving	down	-0.87	0	0	0	0	1	0	0	1	0	0	0	1	0	0	1	0	0	0	0	0	0	0	0	0	0	0	0	0	0	0	0	0	0	0	0	0	0	0	0	0	0	0	0	0	0
8	227	moving	up	0	0	0	0	0	0	0	0	0	0	0	1	0	1	0	0	0	1	0	0	0	0	0	0	0	0	0	0	0	0	1	0	0	0	0	0	0	0	0	0	1	0	0	0	0	1
8	228	moving	up	-0.62	0	0	0	1	0	0	0	0	0	0	1	0	0	0	1	0	0	0	0	0	0	0	0	0	0	0	0	0	0	0	0	0	0	1	0	0	0	0	0	0	1	0	0	1	0
8	229	moving	down	-0.34	0	1	0	0	0	0	0	0	0	1	0	0	0	1	0	0	0	0	0	0	1	0	1	0	0	0	0	1	1	0	0	0	0	0	1	0	0	0	1	1	0	0	0	0	0
8	230	moving	down	0.59	1	0	1	0	0	0	0	1	0	0	0	0	1	0	0	0	0	1	0	1	0	0	0	0	0	1	0	0	0	1	1	1	0	0	0	0	0	0	0	1	0	0	0	0	0
8	231	moving	down	0.12	1	0	0	0	0	0	0	0	0	0	0	0	0	0	0	1	1	0	0	0	0	0	0	1	0	1	0	0	1	0	0	0	0	1	0	0	0	1	0	0	0	1	0	1	0
8	232	moving	up	1.31	1	1	0	0	0	1	1	1	1	0	0	0	0	0	1	1	0	0	0	0	0	0	0	0	0	0	1	0	0	0	0	0	1	0	0	0	0	0	1	0	0	0	0	1	0
8	233	moving	down	-1.38	0	0	0	0	0	0	0	0	0	1	0	0	0	0	0	1	0	0	0	0	0	0	0	1	0	1	0	1	0	1	1	0	0	0	1	0	1	0	0	1	1	0	0	0	0
8	234	moving	up	0.73	0	1	0	0	1	0	0	1	0	0	1	1	1	0	0	1	0	0	1	1	1	0	0	1	0	1	1	1	0	0	0	0	1	1	0	0	1	1	1	0	0	1	0	1	1
8	235	moving	down	-0.75	0	0	0	0	0	1	1	0	1	0	0	0	0	0	0	0	0	0	0	0	0	0	0	0	0	1	0	0	0	1	0	0	0	0	0	0	0	0	0	0	0	0	0	0	0
8	236	moving	down	-0.93	0	0	0	1	0	1	0	0	0	0	0	0	0	0	0	1	0	1	1	0	0	1	1	0	0	0	0	0	0	0	0	0	0	0	0	0	0	1	0	0	1	0	1	1	1
8	237	moving	up	-0.53	1	1	1	0	1	0	0	0	0	0	1	0	1	1	1	0	0	0	1	0	0	0	1	0	0	1	0	1	1	0	0	1	1	1	0	0	1	1	0	1	1	0	0	1	0
8	238	moving	down	-0.27	0	0	1	1	0	0	1	0	0	0	0	1	1	0	0	0	0	0	0	0	0	0	0	1	1	0	0	0	0	0	0	0	0	0	0	0	1	0	1	1	0	0	1	0	0
8	239	moving	down	-1.37	1	0	1	0	0	0	1	0	0	1	1	0	0	1	0	1	1	0	0	1	1	1	1	1	1	0	1	0	1	1	0	0	0	0	0	1	0	0	0	0	0	1	1	1	1
8	240	moving	down	0.07	0	0	0	1	0	0	0	0	0	0	0	0	0	0	0	0	0	0	0	0	1	1	0	0	0	0	0	0	0	0	0	0	0	0	0	1	1	0	0	0	0	1	0	0	0
9	1	moving	down	-0.79	0	0	0	0	1	0	1	0	0	0	0	0	0	0	0	1	0	0	0	0	0	0	0	0	0	0	0	1	0	1	1	0	0	0	0	0	0	0	0	0	0	0	0	0	0
9	2	moving	up	-0.57	0	1	0	0	1	0	1	0	1	0	0	0	1	1	0	0	0	0	0	0	0	0	0	0	1	0	0	1	0	1	0	0	0	1	0	0	0	0	0	0	0	0	0	0	0
9	3	moving	down	-1.05	0	0	1	1	0	0	0	0	1	0	1	0	1	1	0	1	0	1	0	0	1	0	1	1	0	0	1	0	0	0	0	1	1	0	0	0	1	0	1	1	1	1	1	1	0
9	4	moving	down	-1.05	0	0	0	0	0	0	0	0	0	0	0	0	0	1	1	0	0	0	0	0	0	1	1	0	0	0	0	0	0	0	0	0	0	0	0	0	0	0	0	0	1	0	0	0	1
9	5	moving	down	-0.58	0	0	0	0	0	0	0	1	0	0	0	1	1	0	0	0	0	0	0	0	1	0	0	0	0	0	0	0	0	0	0	0	0	1	0	0	0	0	0	0	0	0	0	0	0
9	6	moving	down	-0.05	1	1	0	1	1	0	1	1	0	0	0	1	0	0	1	0	1	1	1	0	0	0	1	1	1	0	0	1	1	0	1	0	0	1	1	0	0	0	0	1	1	0	1	1	0
9	7	moving	up	-0.77	0	0	0	1	0	1	0	1	0	0	0	0	0	1	0	0	0	0	0	0	0	0	0	0	0	0	1	0	1	0	0	0	0	0	1	1	1	0	0	0	0	0	0	0	1
9	8	moving	up	-0.73	0	1	1	1	0	0	1	1	0	0	1	0	1	1	0	1	0	1	0	0	0	1	0	0	1	1	0	1	0	1	1	0	1	0	0	1	0	1	0	0	0	1	1	0	1
9	9	moving	down	-0.73	1	1	1	0	1	1	0	0	0	1	0	1	1	1	1	1	1	0	0	1	1	1	0	1	0	1	1	0	0	0	0	1	0	1	0	1	1	1	1	0	0	0	0	0	0
9	10	moving	up	-0.38	0	1	1	0	1	1	1	0	0	1	0	1	0	1	0	1	0	1	0	1	0	1	0	0	1	0	0	1	1	1	0	0	1	0	0	0	1	1	0	0	0	0	1	0	1
9	11	moving	up	-0.82	1	1	0	1	0	1	1	0	0	1	0	1	1	0	1	1	1	0	0	1	1	0	0	0	0	1	0	0	0	0	0	1	1	0	0	0	1	0	1	1	0	0	1	1	1
9	12	moving	down	0	0	0	1	1	0	1	0	0	0	0	0	0	0	1	0	1	0	0	0	0	0	0	0	0	0	0	0	0	0	0	0	1	0	1	0	0	0	0	0	0	1	0	1	0	0
9	13	moving	down	-0.06	0	0	0	1	0	0	0	0	0	0	0	0	0	0	0	0	0	1	1	1	0	0	0	0	1	0	0	0	0	1	1	1	0	0	0	1	0	0	1	1	0	0	0	0	0
9	14	moving	down	-0.82	0	0	0	0	0	0	0	0	0	0	0	1	1	0	0	0	0	0	0	0	0	1	0	1	0	0	0	0	0	0	0	1	0	1	0	0	0	1	0	0	1	0	1	1	0
9	15	moving	up	0.54	0	0	0	0	1	0	1	1	0	0	0	0	0	0	0	0	0	0	1	1	0	0	1	0	0	0	0	0	0	1	0	0	1	0	0	0	0	1	0	0	0	1	1	0	0
9	16	moving	down	-0.13	0	0	0	0	0	0	0	0	0	0	0	0	0	0	0	0	0	0	0	0	0	0	0	0	0	1	0	0	0	0	0	0	0	0	0	0	1	1	0	0	1	0	1	0	0
9	17	moving	up	-0.24	0	1	0	0	0	0	0	0	1	0	0	0	0	0	0	0	0	0	1	0	0	0	1	0	1	0	0	1	1	0	0	1	0	0	0	0	0	0	1	0	0	0	0	0	0
9	18	moving	down	-0.4	0	0	0	0	1	0	0	0	1	0	0	0	0	0	1	1	0	0	0	0	0	0	0	0	0	0	1	0	0	0	0	1	0	0	0	0	0	0	0	0	0	0	0	0	0
9	19	moving	up	-0.43	0	0	0	0	0	0	0	0	1	0	0	0	1	0	1	1	1	0	0	0	0	0	0	0	0	0	0	0	0	0	1	1	0	0	0	1	1	0	1	0	0	0	0	0	0
9	20	moving	up	-1.21	0	0	0	0	0	0	0	0	0	0	0	0	0	0	1	1	0	0	0	0	0	0	0	0	0	1	0	0	0	0	0	0	1	0	0	0	0	0	0	0	0	1	0	0	1
9	21	moving	up	-0.12	0	0	0	0	0	0	0	0	0	1	0	0	0	1	0	1	0	0	1	0	0	0	0	0	0	0	0	0	0	0	0	0	0	0	0	0	0	0	0	0	0	0	1	0	0
9	22	moving	up	0.09	0	1	0	0	0	1	1	0	0	1	0	0	0	0	0	1	0	0	0	0	1	1	0	0	0	0	0	0	1	0	0	0	0	0	0	0	0	1	0	1	0	0	1	0	0
9	23	moving	up	-0.47	0	1	1	1	0	0	0	0	1	0	0	0	0	0	0	1	1	1	0	0	0	0	0	0	0	0	1	0	0	0	1	1	0	0	0	0	0	0	1	0	1	0	0	0	0
9	24	moving	up	-0.75	1	0	1	1	0	0	1	0	0	0	0	0	0	0	0	0	0	0	0	0	0	0	0	0	1	0	1	0	1	1	0	0	0	0	0	0	0	0	1	0	0	1	1	1	0
9	25	moving	down	-0.61	0	1	0	0	0	0	0	0	1	0	0	0	0	0	0	0	1	0	0	1	1	1	0	0	0	0	0	0	0	0	0	0	0	1	1	0	0	1	0	0	0	0	1	1	0
9	26	moving	up	0.13	0	0	0	0	0	0	1	0	1	0	0	1	1	0	1	0	0	0	0	0	0	0	1	0	0	1	1	1	0	0	1	0	0	0	0	1	0	0	1	0	0	0	0	0	0
9	27	moving	up	-0.26	0	1	1	0	0	0	1	0	0	1	0	0	1	0	1	0	1	0	0	1	1	1	0	0	0	1	1	1	1	0	1	1	0	1	0	0	1	0	1	0	1	1	1	0	0
9	28	moving	down	0.14	0	1	0	1	0	1	0	0	0	1	0	1	0	0	0	0	0	0	0	0	0	0	0	0	0	0	1	1	0	0	0	0	0	1	0	1	1	1	0	0	0	0	0	0	0
9	29	moving	up	-0.08	0	1	0	0	0	1	1	0	0	0	0	0	0	0	0	0	0	0	0	0	0	0	0	0	0	0	0	0	0	0	0	0	1	1	0	0	0	1	0	0	0	0	0	0	0
9	30	moving	down	-0.66	0	0	0	1	0	0	0	0	1	0	0	0	0	0	1	1	0	0	1	1	1	0	1	0	0	1	0	0	0	0	0	0	0	0	0	1	0	0	1	0	0	0	0	1	0
9	31	moving	down	-1.03	0	0	0	0	1	0	0	0	0	0	0	0	0	0	0	0	0	0	0	0	0	0	0	0	0	0	0	0	0	0	0	0	0	1	0	0	1	0	0	0	0	1	0	1	0
9	32	moving	up	-0.47	0	1	0	0	0	0	0	0	0	0	0	1	0	0	0	0	1	1	0	1	1	0	0	0	1	0	1	1	0	0	0	1	1	0	0	0	0	0	1	0	0	0	0	0	0
9	33	moving	up	-0.14	0	1	1	1	0	1	1	0	0	0	0	0	0	1	0	1	0	1	1	1	0	0	0	1	1	0	1	1	1	0	0	1	1	0	0	0	0	1	0	0	1	1	1	1	0
9	34	moving	down	-0.73	0	1	1	0	0	1	1	1	1	0	0	1	0	0	1	0	1	0	0	1	1	0	1	1	0	1	1	0	0	1	0	0	1	1	0	0	0	0	0	1	1	1	0	0	1
9	35	moving	down	-0.1	0	0	0	0	0	0	0	0	0	1	0	0	0	0	1	0	0	1	0	1	0	0	0	0	0	0	0	0	1	0	0	0	0	0	0	0	0	0	0	0	0	0	0	0	1
9	36	moving	up	-0.46	0	0	0	0	0	0	1	0	1	0	0	1	0	0	1	0	0	0	0	0	0	1	0	0	0	0	0	1	0	0	0	1	0	0	1	0	0	1	0	0	0	1	1	0	1
9	37	moving	down	-0.92	0	0	0	1	0	0	0	0	0	1	0	1	1	0	0	0	1	0	0	1	1	0	1	0	0	1	0	1	1	1	1	1	0	1	0	0	1	1	0	0	1	1	1	1	1
9	38	moving	down	0.29	0	0	0	1	1	0	0	0	0	0	1	0	0	0	0	0	0	0	0	0	1	0	0	0	0	0	0	0	0	0	0	1	0	0	0	0	0	0	0	0	0	0	0	0	0
9	39	moving	up	-0.95	0	0	1	1	0	1	1	1	0	0	0	1	1	0	0	0	0	1	0	0	0	1	1	0	1	0	1	1	1	1	0	1	1	0	0	1	1	1	1	1	0	0	1	0	1
9	40	moving	down	-0.7	1	0	0	0	1	0	0	0	0	0	0	0	0	1	1	1	1	1	1	1	0	0	1	0	1	1	1	0	0	1	1	1	0	1	1	0	0	1	0	1	1	0	0	0	0
9	41	moving	down	0.08	0	0	0	0	0	1	0	0	0	1	0	0	0	0	0	0	0	0	0	0	0	0	0	0	0	0	0	1	0	0	0	1	0	0	0	0	0	0	0	1	0	0	0	0	0
9	42	moving	up	-0.4	1	0	1	1	0	0	0	0	0	0	1	0	0	0	0	0	0	1	1	0	0	0	0	1	0	0	0	1	0	0	0	0	1	1	0	0	1	0	0	0	0	0	1	0	0
9	43	moving	up	-0.4	0	0	0	0	0	0	0	1	1	0	1	0	1	0	1	0	1	1	0	1	1	1	1	0	1	0	1	0	1	1	1	0	0	1	1	1	0	0	1	0	0	0	1	0	1
9	44	moving	up	-0.67	0	0	1	1	1	1	1	1	1	0	1	0	0	1	1	0	0	0	0	0	0	1	1	0	0	0	1	0	0	1	1	0	1	1	0	1	1	0	1	0	1	1	0	0	0
9	45	moving	down	-0.72	1	1	0	1	1	1	0	1	1	1	0	0	1	0	0	1	1	0	1	1	0	1	1	0	0	1	0	1	0	0	1	0	1	0	0	0	0	0	0	0	1	1	1	1	1
9	46	moving	up	-0.59	0	0	0	0	0	0	0	0	0	0	0	0	0	0	0	0	0	0	0	0	0	1	0	0	0	1	0	0	0	0	0	0	1	1	0	0	1	0	0	0	0	0	0	1	0
9	47	moving	up	-0.4	0	0	0	0	0	0	1	1	0	0	0	0	0	0	0	0	1	0	1	0	0	0	0	0	0	0	0	0	0	0	0	1	0	0	0	0	0	1	0	0	0	0	0	0	0
9	48	moving	up	-0.49	1	0	1	0	0	1	1	0	1	0	1	0	1	0	1	0	1	1	1	1	0	1	0	0	1	1	0	1	0	1	0	0	0	1	1	0	1	0	0	1	1	0	0	0	0
9	49	moving	down	-0.29	0	1	0	0	0	0	0	0	0	1	1	0	0	0	0	0	0	0	0	0	0	1	0	0	0	0	0	0	1	0	0	0	0	0	1	0	0	0	0	0	0	0	0	0	0
9	50	moving	up	-0.22	1	0	1	0	0	0	0	0	0	0	1	1	0	0	0	0	0	0	1	0	1	1	0	0	0	0	0	0	0	0	1	0	0	0	0	1	0	0	0	0	0	0	0	0	0
9	51	moving	down	-0.26	0	0	0	0	0	0	0	0	0	0	1	0	0	0	0	0	0	0	0	0	0	0	0	0	0	0	0	0	1	1	0	0	1	0	0	0	0	1	0	0	1	0	0	0	0
9	52	moving	up	-0.25	1	0	1	1	0	0	0	0	0	1	0	0	0	0	0	0	0	1	0	0	1	0	0	1	0	1	0	0	1	0	1	0	0	0	0	0	0	0	0	0	0	1	0	0	0
9	53	moving	up	-0.67	0	1	0	1	0	0	0	0	0	0	0	0	0	0	0	0	0	0	0	0	0	0	0	0	0	0	0	0	0	0	0	0	0	0	0	1	0	0	0	0	1	0	0	0	0
9	54	moving	down	-0.37	0	0	1	0	0	0	0	0	0	0	0	0	0	0	0	0	0	0	0	0	0	0	0	0	1	0	0	0	0	0	0	0	0	1	0	0	1	0	0	0	0	1	0	1	0
9	55	moving	down	-0.63	0	0	0	0	0	0	0	0	0	0	0	1	1	0	0	0	0	0	0	0	0	0	0	0	1	0	1	0	0	0	0	0	0	0	0	0	0	0	0	0	0	0	0	0	1
9	56	moving	down	-1.04	1	0	0	1	0	0	1	0	0	1	0	0	0	1	1	0	1	0	1	0	1	1	0	0	1	0	1	1	0	1	0	1	1	0	0	0	1	0	1	1	1	1	0	1	0
9	57	moving	down	-0.35	0	0	1	0	0	1	1	0	0	1	0	1	0	0	0	1	0	0	1	1	1	0	0	0	0	0	0	0	1	0	0	0	0	0	0	0	0	1	0	0	0	0	0	0	0
9	58	moving	down	-0.06	0	1	1	1	1	0	1	1	1	1	1	1	0	1	1	1	0	0	0	0	0	1	0	0	0	0	0	1	1	0	0	1	0	0	1	1	0	0	1	0	0	1	1	1	0
9	59	moving	down	0.03	0	0	0	0	1	0	1	0	0	0	0	0	0	0	0	0	0	0	1	0	0	1	0	0	1	0	0	0	0	1	1	1	1	0	0	0	1	0	0	0	0	0	1	0	0
9	60	moving	down	-0.19	0	1	0	1	0	0	0	0	0	0	1	1	1	0	1	1	1	0	0	1	0	1	0	0	1	0	1	0	1	1	0	0	0	1	1	1	0	1	1	0	0	1	0	0	1
9	61	moving	down	-0.71	1	1	1	0	0	1	0	0	1	1	1	0	0	1	0	1	0	1	1	0	0	0	0	1	0	0	0	1	1	1	1	1	0	0	1	0	0	1	1	0	1	0	0	1	1
9	62	moving	down	-0.04	0	0	0	0	0	1	1	0	1	0	0	1	0	0	0	0	0	1	0	0	0	0	0	0	0	0	0	0	0	0	0	0	1	0	0	0	0	0	0	0	0	0	0	0	0
9	63	moving	up	-0.37	1	0	1	1	0	0	0	1	0	1	1	0	0	0	0	0	0	0	0	0	1	0	0	0	0	0	0	0	0	1	0	0	0	0	0	1	0	0	0	1	0	1	0	0	0
9	64	moving	up	-0.24	0	0	0	1	0	0	0	0	0	0	0	1	0	0	0	0	0	0	0	0	0	0	0	0	0	0	0	0	0	0	1	0	0	0	0	0	0	0	0	0	0	1	0	1	0
9	65	moving	up	0.19	0	0	0	0	0	0	0	0	1	0	0	0	0	0	1	0	0	0	0	0	0	1	1	0	0	0	0	0	0	0	1	0	0	0	0	0	0	0	0	0	0	1	0	0	0
9	66	moving	up	-0.28	0	1	1	1	0	1	0	0	0	1	0	0	1	0	1	0	0	1	0	1	0	1	0	1	0	1	0	0	0	0	1	1	1	1	0	0	1	1	1	0	0	0	1	0	1
9	67	moving	down	-0.7	0	0	1	0	0	1	0	0	0	0	0	0	1	1	1	0	1	0	0	0	1	0	0	1	1	0	1	1	0	1	1	1	0	0	1	1	0	0	1	1	1	0	1	1	0
9	68	moving	down	-0.12	0	1	0	0	1	1	0	0	0	0	1	0	1	1	0	1	0	0	0	0	0	0	1	1	0	0	0	1	1	0	0	0	0	0	0	0	0	0	0	0	0	0	0	0	0
9	69	moving	down	-0.95	0	1	0	1	0	0	1	0	1	1	1	1	0	1	0	1	0	0	1	0	0	0	0	0	0	0	0	0	1	0	1	0	1	1	1	1	1	1	0	1	0	1	1	0	1
9	70	moving	up	-0.09	1	0	0	0	1	0	0	1	0	0	0	1	1	0	0	0	0	0	0	0	0	0	0	0	1	0	1	0	0	1	0	1	0	0	0	0	0	1	0	0	1	0	0	1	0
9	71	moving	up	0.05	0	0	0	0	0	1	0	0	0	0	1	0	0	0	0	0	0	0	0	0	1	0	0	0	0	0	0	1	0	0	0	0	1	0	0	0	0	0	1	0	0	0	0	0	0
9	72	moving	down	-0.4	0	1	0	0	0	0	0	0	0	1	0	0	0	0	0	0	0	0	0	0	0	0	0	0	1	0	0	0	0	0	0	0	0	0	0	0	0	1	0	1	0	0	0	0	0
9	73	moving	up	-0.37	0	0	0	0	1	0	0	0	0	0	0	0	0	0	0	1	0	0	0	0	0	0	0	0	1	0	0	0	0	1	1	0	0	0	0	0	0	0	0	0	0	0	0	0	0
9	74	moving	up	0.29	0	1	0	0	0	1	0	1	0	1	0	0	0	1	0	0	1	0	0	0	0	0	0	0	1	0	0	1	0	0	1	0	1	0	0	0	1	0	1	0	0	0	0	0	0
9	75	moving	down	0.06	0	1	1	1	0	0	1	0	1	1	0	0	0	0	1	0	0	0	1	0	0	0	0	1	0	0	0	1	0	0	1	1	1	1	0	1	1	1	1	0	1	0	0	1	1
9	76	moving	down	-0.26	1	0	1	1	1	1	1	0	1	1	0	1	1	0	1	0	1	0	1	1	1	0	1	0	1	0	1	0	0	0	0	0	0	0	0	1	0	1	1	0	0	0	0	0	0
9	77	moving	down	-0.21	0	0	0	0	1	0	0	0	0	0	0	0	1	0	1	0	0	0	0	0	1	0	0	0	0	0	0	0	0	1	0	1	1	0	0	1	0	0	0	1	0	0	0	0	1
9	78	moving	up	-0.51	0	0	0	1	0	0	0	0	0	0	0	0	0	0	0	0	0	0	1	0	0	1	0	0	1	0	0	0	0	0	1	0	0	0	0	0	0	0	0	1	0	0	0	0	0
9	79	moving	up	-0.49	0	0	0	0	1	0	0	0	0	0	0	0	0	0	0	0	0	0	0	0	1	0	0	1	1	0	0	0	0	0	0	0	0	0	0	0	0	0	0	0	0	0	0	0	0
9	80	moving	down	0.13	0	0	1	0	0	1	0	0	1	0	0	0	0	0	0	0	0	0	0	0	0	0	0	0	0	0	0	0	1	0	0	1	1	0	0	0	0	0	0	0	0	0	0	0	0
[truncated: 3,039 more rows]
[truncated: 4 more columns]
